# Supplementary material for: Longitudinal analysis of epigenome-wide DNA methylation reveals novel loci associated with BMI change in East Asians
Source: Clin Epigenetics. 2024 May 27;16:70. doi: 10.1186/s13148-024-01679-x (PMC11131215; doi:10.1186/s13148-024-01679-x)
Supplement: Supplementary file 2 — Additional file 2. [file 13148_2024_1679_MOESM2_ESM.xlsx]

## Sheet: SupplementaryTable1
Table S1: The summary statistics of meta results. 'NA' means the CpG did not show up in the corresponding cohort.
CpG	Effect of cohort1	P value of cohort1	Effect of cohort2	P value of cohort2	meta P value
cg14671384	-0.341	1.19e-07	-0.00325	0.0648	9.09e-09
cg25540824	0.967	4.98e-08	0.00204	0.0582	7.05e-08
cg10848724	1.065	3.52e-09	0.00288	0.0749	5.85e-07
cg01208318	-0.309862	0.0002146	-0.39662	0.000493522	6.51e-07
cg18344466	-0.0724307	4.02e-05	-0.122206	0.000837595	6.62e-07
cg16439649	-0.135514	1.16e-06	-0.0705613	0.194808	8.73e-07
cg00165429	-0.05824	0.00145527	-0.0822159	0.000281095	1.95e-06
cg03578005	0.0349957	4.47e-06	0.0179468	0.0978245	2.54e-06
cg01093878	-0.268258	4.01e-05	-0.293491	0.026341	3.07e-06
cg08627527	-0.287093	3.41e-05	-0.16815	0.0276642	5.39e-06
cg26498670	-0.0904056	0.00113972	-0.0960509	0.00148648	5.48e-06
cg17021949	-0.111	2.31e-05	-0.0855221	0.0900804	5.7e-06
cg10258214	-0.208098	0.000690187	-0.276572	0.00269063	7.2e-06
cg06226534	-0.47324	0.000488476	-0.555761	0.00460638	7.48e-06
cg07312485	-0.0375107	1.99e-06	-0.0111848	0.343438	7.5e-06
cg09080576	-0.317985	0.000793032	-0.44159	0.00246945	8.09e-06
cg04119977	-0.132686	0.000832256	-0.155528	0.00306851	8.54e-06
cg10623171	-0.242404	5.4e-05	-0.20633	0.0622772	9.09e-06
cg16080746	0.791347	0.000794684	0.758012	0.00417088	1.03e-05
cg18406285	-0.0556377	3.06e-05	-0.0350768	0.100966	1.06e-05
cg00302312	-0.231132	0.000112786	-0.249701	0.034353	1.08e-05
cg06690459	-0.0338558	0.00335512	-0.0653445	0.000331612	1.09e-05
cg01575886	-0.150026	4.43e-05	-0.120747	0.109133	1.23e-05
cg00517605	-0.30218	0.00126084	-0.508489	0.00167546	1.27e-05
cg12441214	-0.116502	0.000662789	-0.206276	0.00309664	1.3e-05
cg12784947	-0.365507	8.81e-05	-0.212938	0.0271472	1.33e-05
cg23166288	-0.0173706	0.00557521	-0.0300098	0.000363729	1.35e-05
cg02525435	-0.160174	0.0002268	-0.135551	0.0198809	1.38e-05
cg21999022	-0.0928761	0.000365663	-0.103166	0.012732	1.41e-05
cg05471630	-0.0534224	9.88e-05	-0.0528698	0.0557403	1.44e-05
cg09003612	-0.231611	0.0313794	-0.962398	6.82e-07	1.77e-05
cg24609819	-0.150076	0.00407146	-0.320612	0.000363821	1.91e-05
cg16328992	-0.0685757	0.000326488	-0.0694618	0.0213576	1.98e-05
cg22405820	-0.398076	0.000145069	-0.429341	0.0519036	1.99e-05
cg09714035	-0.0654127	0.000113381	-0.0631183	0.0697297	2e-05
cg04315214	-0.12619	9.77e-05	-0.0946871	0.0708615	2.01e-05
cg08800777	-0.0649448	0.000240114	-0.0820121	0.0279319	2.04e-05
cg08411224	-0.099559	0.007239	-0.149177	0.000695209	2.24e-05
cg12166476	-0.202014	6.28e-05	-0.138253	0.12756	2.25e-05
cg08761659	-0.175766	0.000853814	-0.219926	0.0080481	2.28e-05
cg22809798	-0.176164	0.00036503	-0.192033	0.0246132	2.55e-05
cg16969872	-0.130461	0.00294386	-0.176368	0.00232375	2.56e-05
cg16885557	-0.103682	0.000588084	-0.0953661	0.0154107	2.65e-05
cg14843813	-0.294996	0.0139585	-0.440006	0.000463669	2.72e-05
cg24789138	-0.166987	0.00488736	-0.21772	0.00158034	2.74e-05
cg07623518	-0.0776593	0.00110458	-0.123809	0.00527384	2.75e-05
cg10742523	-0.150098	1.42e-05	-0.0527059	0.337403	2.85e-05
cg08104492	0.0223223	0.000156909	0.0159931	0.0613442	3e-05
cg05758094	-0.99319	6.93e-05	-0.482863	0.0573579	3.05e-05
cg01099338	-0.194029	0.00453977	-0.247513	0.00206568	3.21e-05
cg23226129	-1.44659	0.0101736	-1.20774	0.00101118	3.22e-05
cg12418535	-1.19393	5.72e-05	-0.581961	0.0883955	3.25e-05
cg07205791	-0.0919688	0.0014635	-0.140772	0.00528253	3.36e-05
cg05693308	-0.0517502	0.00243857	-0.0559118	0.00467759	3.44e-05
cg14553243	-0.836011	0.000649899	-0.913792	0.0196753	3.66e-05
cg23858650	-0.102956	0.000190366	-0.0888993	0.0759567	3.71e-05
cg11929780	-0.230076	0.000205836	-0.183836	0.0658757	3.73e-05
cg26561907	-0.0670722	0.00150284	-0.162964	0.00177698	3.86e-05
cg03679410	-0.0292929	0.00380528	-0.041653	0.00257587	3.86e-05
cg20679630	-0.1186	0.0234588	-0.360371	2.77e-05	3.87e-05
cg03900255	-0.136745	0.000700255	-0.163826	0.018497	3.89e-05
cg13275321	-0.0725432	0.000714189	-0.0956835	0.0166448	3.89e-05
cg14402917	-0.0408737	0.0332323	-0.10731	4.89e-05	3.97e-05
cg09417716	-0.144762	0.000828637	-0.129952	0.0166008	4.01e-05
cg06192618	-0.114733	0.016346	-0.220826	0.000320307	4.04e-05
cg27389775	-0.0638673	4.66e-05	-0.0321616	0.316602	4.16e-05
cg02467012	-0.029566	0.00639052	-0.0590501	0.000743126	4.23e-05
cg22496928	-0.191981	0.00417037	-0.205796	0.00365232	4.53e-05
cg05206657	-0.184483	0.0016391	-0.158102	0.00979721	4.89e-05
cg01279933	-0.140998	0.000542689	-0.114435	0.0304921	4.9e-05
cg15999887	-0.0227891	0.000286731	-0.0220088	0.0684343	4.94e-05
cg09258455	-0.122413	0.00386714	-0.185551	0.00297056	4.94e-05
cg01493678	-0.164626	0.0342876	-0.25672	0.000358775	4.97e-05
cg24169417	-0.0586378	0.000721402	-0.079141	0.0213634	5e-05
cg20603222	-0.0590273	4.48e-05	-0.0257621	0.398274	5.13e-05
cg14882577	0.0185504	0.000160299	0.0173296	0.141795	5.14e-05
cg11245760	-0.161382	0.0087816	-0.400625	0.000296919	5.15e-05
cg21867387	-0.0148399	0.000119228	-0.0107857	0.189085	5.32e-05
cg08913189	-0.159917	0.00115058	-0.15632	0.0163441	5.32e-05
cg07347294	-0.0965502	0.00421508	-0.111196	0.00414716	5.33e-05
cg04288544	-0.0858508	0.000397858	-0.078296	0.0515854	5.39e-05
cg15472659	-0.215842	0.000912618	-0.596351	0.00370032	5.39e-05
cg18596621	-0.437652	0.000107242	-0.257857	0.160388	5.46e-05
cg22922184	-0.153856	0.00543274	-0.252817	0.00199721	5.47e-05
cg03511769	-0.0659811	0.00138883	-0.0828005	0.012716	5.57e-05
cg09570958	-0.361822	0.0113902	-0.629769	0.000853837	5.57e-05
cg22251148	-0.0986864	0.000174921	-0.0632467	0.0986744	5.62e-05
cg18184251	-3.37013	0.000170025	-1.31196	0.0146411	5.65e-05
cg19622792	0.0916055	2.42e-05	0.024979	0.552552	5.71e-05
cg06844987	-0.135625	0.000741726	-0.136077	0.0284652	5.76e-05
cg04751133	-0.807685	0.00240558	-1.10545	0.00678196	5.8e-05
cg25104637	-0.0969052	0.00181211	-0.0962496	0.0114907	5.95e-05
cg08161931	-0.0996351	0.00156735	-0.142133	0.0104701	5.98e-05
cg06468108	-0.0844573	0.0403472	-0.269644	2.47e-05	6.12e-05
cg02982019	-0.478086	0.00173305	-0.449808	0.0123841	6.16e-05
cg03175730	-0.159035	0.000565446	-0.114581	0.0328827	6.19e-05
cg11064935	-0.375115	0.00121495	-0.487796	0.0160011	6.21e-05
cg19021708	-0.0760227	0.000117925	-0.0611958	0.26391	6.31e-05
cg15012766	-0.534998	0.0449127	-1.03456	0.000220231	6.32e-05
cg27241143	-0.100679	0.00138721	-0.181357	0.008604	6.35e-05
cg19963700	-0.0515657	0.000613614	-0.0665771	0.0357671	6.47e-05
cg07106169	-0.321867	0.00103399	-0.317741	0.023104	6.59e-05
cg19495013	0.166994	0.663566	-0.960643	2.12e-06	6.6e-05
cg14832352	-0.0406284	0.000144612	-0.0320291	0.212254	6.67e-05
cg18687809	-0.189709	0.000210271	-0.149	0.129413	6.67e-05
cg10258505	-0.0312226	0.000556854	-0.0453543	0.0382404	6.85e-05
cg04252513	NA	NA	3.68923	6.89e-05	6.89e-05
cg25464921	-0.264216	0.000839538	-0.337204	0.0275882	6.95e-05
cg03801912	-0.284307	0.000414809	-0.22944	0.061959	7.01e-05
cg19589358	-0.020108	0.0452275	-0.0596948	4.2e-05	7.1e-05
cg01153237	-0.256048	0.0144055	-0.379373	0.00126317	7.15e-05
cg13307823	-0.0866887	0.00385516	-0.143458	0.00385489	7.25e-05
cg05328218	-0.161898	0.0720721	-0.554637	1.46e-05	7.32e-05
cg10377726	-0.613722	0.000268808	-0.430376	0.0988207	7.61e-05
cg09677007	-0.0522828	0.00085569	-0.0565115	0.0329317	7.63e-05
cg16146288	-0.095719	0.00646961	-0.169186	0.00206262	7.67e-05
cg14575164	0.0642627	4.09e-06	-0.00573325	0.825148	7.72e-05
cg03840192	-0.0208897	0.000724636	-0.0234854	0.0395431	7.73e-05
cg14301580	-0.0375768	0.00293392	-0.0560211	0.00672695	7.77e-05
cg27376870	-0.0708721	0.000806696	-0.0798793	0.0356176	7.83e-05
cg26096322	-0.28774	0.000584143	-0.230464	0.0481065	7.94e-05
cg01605921	-0.212353	0.000505639	-0.167203	0.0558867	7.95e-05
cg15658426	-0.166668	0.00283823	-0.213455	0.00880689	8.05e-05
cg26643476	-0.0928215	0.000216819	-0.0657795	0.143714	8.07e-05
cg24337664	-0.0832579	0.0794788	-0.235657	4.58e-05	8.08e-05
cg02261771	-0.250937	0.000485474	-0.271245	0.0659091	8.09e-05
cg24695937	0.0263658	0.000208822	0.0205256	0.166898	8.1e-05
cg25640615	-1.20013	0.0503302	-1.61851	0.000534327	8.13e-05
cg09796146	-0.137152	0.000502052	-0.128713	0.064495	8.19e-05
cg04458892	-0.194786	0.000756203	-0.166852	0.0395484	8.23e-05
cg19871388	-0.12837	0.00144636	-0.249807	0.00971153	8.31e-05
cg07837181	-0.227379	0.00501758	-0.333074	0.00429993	8.37e-05
cg23286346	-0.326165	0.00311007	-0.314092	0.0095219	8.43e-05
cg14462402	-0.111063	0.00576681	-0.210653	0.00219083	8.51e-05
cg13806964	-1.3117	2.37e-05	-0.412008	0.161856	8.68e-05
cg05203213	-0.3157	0.00273666	-0.321843	0.0112679	8.72e-05
cg17656240	-0.237648	0.0351164	-0.445084	0.000420577	8.81e-05
cg16555926	-0.0612337	0.000293125	-0.0463255	0.117659	8.83e-05
cg11960359	-0.149747	0.000567239	-0.17941	0.0606094	9.07e-05
cg14986012	-0.0814758	3.43e-05	-0.0135502	0.760947	9.12e-05
cg19257562	-0.0723045	0.000134874	-0.0372882	0.175695	9.13e-05
cg07571202	-0.0366395	0.00623887	-0.0690982	0.00227207	9.3e-05
cg26571320	-0.161153	0.000238556	-0.112577	0.151139	9.33e-05
cg25499121	-0.0468316	0.000300997	-0.047553	0.138175	9.36e-05
cg19434960	-0.142925	0.0214969	-0.310555	0.000433431	9.38e-05
cg15673069	-0.052804	0.000274382	-0.0344227	0.115232	9.53e-05
cg25074766	-0.718506	0.0202851	-0.933815	0.0015011	9.62e-05
cg21885061	-0.0946211	0.00215193	-0.101524	0.0160392	9.69e-05
cg27601287	-0.157833	0.00155953	-0.160935	0.022811	9.73e-05
cg04453170	-0.143734	0.0127919	-0.234764	0.00164134	9.78e-05
cg01840591	-1.76769	0.0475599	-1.24993	0.000682575	9.81e-05
cg09435920	-0.537316	0.0301213	-1.08723	0.000430367	9.83e-05
cg20353489	-0.132673	0.000629569	-0.189894	0.052108	9.86e-05
cg12670990	-0.0791649	0.00125771	-0.092831	0.0279573	9.9e-05
cg04866800	-0.268841	0.00105799	-0.341079	0.0321775	9.93e-05
cg21421692	-0.168933	0.000425286	-0.112035	0.0712971	9.96e-05
cg09531305	-0.175911	0.000498154	-0.144698	0.0783973	0.0001011
cg01751245	-0.154647	0.00219015	-0.191498	0.0153965	0.000102
cg04636576	-0.332494	0.00557454	-0.487395	0.00480882	0.0001025
cg12508777	-0.364362	0.00271707	-0.435599	0.0130212	0.0001051
cg12326817	-0.14434	0.838869	1.89286	4.22e-06	0.0001054
cg11904266	-0.068801	0.000259143	-0.0491282	0.165052	0.0001057
cg02001170	-0.123266	0.00182929	-0.17607	0.0168114	0.0001058
cg17722508	-0.180144	0.0685536	-0.31305	0.00036104	0.0001058
cg07374015	-0.103742	0.00209642	-0.159338	0.013121	0.0001059
cg23235067	-0.0469704	0.000666926	-0.0574581	0.0602227	0.0001068
cg18704527	-0.253802	0.00450661	-0.341601	0.00705833	0.0001072
cg26803385	-0.0813382	0.00277507	-0.12155	0.0102485	0.0001076
cg02442623	-0.329061	0.00482512	-0.347849	0.00787144	0.0001078
cg19432791	-0.213238	5.85e-05	-0.0774396	0.163302	0.0001093
cg07245591	0.0236848	0.00415532	0.039874	0.00553381	0.00011
cg02415341	-0.134703	0.00221288	-0.249255	0.0092904	0.0001104
cg23907047	-0.139166	0.0180313	-0.261804	0.000965589	0.0001108
cg25760669	-0.0364326	0.00137786	-0.0484558	0.0263458	0.0001116
cg12810616	NA	NA	-0.122907	0.000112725	0.0001127
cg21991920	-0.0453296	0.000288158	-0.0353553	0.171316	0.0001136
cg18610079	-0.0283784	0.00520019	-0.044559	0.00525438	0.0001154
cg08180070	-0.744808	0.005054	-1.04001	0.00650267	0.0001156
cg13981329	-1.2501	0.037307	-1.6931	0.000999393	0.0001163
cg27442726	-0.203477	0.00777493	-0.433694	0.00165695	0.0001166
cg01896517	-0.230067	8.44e-05	-0.0916069	0.332636	0.0001167
cg03784113	-0.131206	0.00204273	-0.185837	0.0168447	0.0001168
cg13093727	-0.0910293	2.12e-05	-0.010124	0.794157	0.0001186
cg01026256	-0.0469864	0.00335395	-0.102846	0.00411246	0.0001187
cg15839088	-0.143337	0.00535043	-0.178186	0.00725383	0.0001199
cg19203765	0.849313	0.000294559	0.472644	0.0997741	0.0001207
cg14451728	-0.0483749	0.000441887	-0.0357235	0.10188	0.0001207
cg17859448	-0.533981	0.00179852	-0.5057	0.0251682	0.0001229
cg12708124	-0.0804125	0.000422958	-0.0706803	0.127728	0.0001252
cg26828941	-0.0874312	0.00180003	-0.16843	0.0129557	0.0001262
cg08504407	-0.216689	0.000715537	-0.254587	0.069522	0.0001272
cg15825968	-0.125971	0.00363128	-0.361988	0.00164381	0.0001274
cg03511862	-0.171618	0.00342556	-0.308295	0.00713004	0.0001275
cg06701732	-0.0782737	0.00261391	-0.140205	0.00976071	0.0001276
cg24748191	-0.597575	0.00399421	-0.63421	0.0114645	0.0001284
cg06439886	-0.0124563	0.0342539	-0.0314106	0.000239114	0.0001299
cg24085975	0.0568709	7.32e-06	0.0053531	0.763328	0.0001307
cg10826400	-0.577397	0.0172977	-1.04202	0.00136888	0.0001327
cg26852894	0.102576	0.00014299	0.0479369	0.236879	0.0001328
cg02566114	-0.0316976	0.0268829	-0.0716433	0.000463815	0.0001332
cg07492924	-0.186583	0.0187551	-0.434272	0.000594153	0.0001353
cg01345432	-0.160619	0.00648436	-0.229565	0.00594621	0.0001385
cg17154729	NA	NA	-1.47299	0.000142484	0.0001425
cg14045060	-0.0765697	0.000106811	-0.0294555	0.474758	0.0001431
cg08854979	-0.133405	0.000557259	-0.0941907	0.0894405	0.0001431
cg26449130	-0.145729	0.00254958	-0.169168	0.0200892	0.0001449
cg17515145	-0.272819	0.0165787	-0.572573	0.00103958	0.0001456
cg20830627	-0.214247	0.00131369	-0.140303	0.0298866	0.0001474
cg03631457	-0.081958	0.0152071	-0.160974	0.00140342	0.000148
cg23878918	-0.0724676	0.0074615	-0.141914	0.00295274	0.0001483
cg15460584	-0.0742728	0.109389	-0.222019	6.4e-05	0.0001497
cg02635260	-0.277447	0.00027376	-0.166655	0.19844	0.0001516
cg11529109	0.159593	0.828749	-1.52468	1.67e-05	0.0001523
cg10032592	-0.128643	8.73e-05	-0.0471067	0.257327	0.0001554
cg11367159	-0.194232	0.000680683	-0.172937	0.0956308	0.000157
cg01883759	-0.417504	0.00315151	-0.523475	0.0166613	0.0001572
cg10056096	-0.0204869	0.000742272	-0.0183689	0.0874533	0.0001582
cg22805341	-0.0648089	0.123279	-0.216171	3.88e-05	0.0001604
cg05806312	-0.0862403	0.000598682	-0.0775103	0.114778	0.0001607
cg10078254	-0.114589	0.000861767	-0.088031	0.0677444	0.000161
cg20133164	-0.0584245	0.00201871	-0.077469	0.026318	0.0001612
cg08426962	-0.234673	9.82e-05	-0.0879233	0.222778	0.0001627
cg17012248	-0.105078	0.000489958	-0.0930151	0.148201	0.000163
cg11480052	-0.0215229	0.000750806	-0.017952	0.0865583	0.0001634
cg03795800	-0.0310498	0.00102507	-0.0326089	0.0648568	0.0001657
cg06125354	-0.0988955	2.81e-05	-0.000656625	0.989119	0.0001659
cg22379175	-0.207924	0.182791	-0.725339	3.21e-05	0.0001661
cg12443990	-0.233574	7e-05	-0.0758546	0.340532	0.0001664
cg05654804	-0.0115926	0.00506371	-0.025175	0.00400939	0.0001673
cg23594345	-0.216948	0.00854081	-0.33535	0.00491096	0.0001678
cg00700075	-0.0727755	0.00011468	-0.0283855	0.249623	0.000168
cg10302941	-0.068841	0.00057485	-0.0521008	0.114778	0.0001684
cg10320547	-0.0993641	0.000265705	-0.0554517	0.210726	0.0001687
cg02620645	-0.0925927	0.000844567	-0.0991317	0.0823819	0.000169
cg26240885	-0.362591	0.000529108	-0.252256	0.116791	0.0001698
cg21379825	-0.0296784	0.00113257	-0.028208	0.0596036	0.0001698
cg10782557	-0.0933567	0.00598394	-0.141271	0.00747353	0.0001708
cg26438234	-0.0295497	0.00150908	-0.0334867	0.0429463	0.0001713
cg26618274	-0.0343752	0.000637365	-0.0306233	0.115098	0.0001718
cg04556612	-0.0102243	0.188033	-0.0531718	2.44e-06	0.000172
cg11069395	-0.0937273	0.0156596	-0.150546	0.00259015	0.0001725
cg25622655	0.0289901	0.00154635	0.025803	0.0422854	0.0001729
cg05401920	-0.0169047	0.00863992	-0.0355343	0.00249915	0.0001729
cg23737061	-0.236185	0.00594248	-0.248771	0.0105445	0.0001735
cg22292220	-0.155355	0.00298572	-0.168143	0.0215185	0.0001752
cg11706865	-0.185685	0.000562057	-0.12454	0.106743	0.0001754
cg08633893	-0.053124	0.00253405	-0.0916045	0.0160264	0.0001759
cg06914366	-0.110569	0.00019137	-0.0539712	0.315827	0.000176
cg07327489	-0.189101	0.00335057	-0.188421	0.0194393	0.0001764
cg16428857	-0.0464229	0.0341884	-0.117769	0.000340224	0.0001771
cg03816592	-0.0224261	9.53e-05	-0.00761999	0.410129	0.0001773
cg26214645	-0.0724843	0.00194208	-0.0899458	0.0322914	0.0001776
cg22992116	-0.199292	3.89e-05	-0.0519984	0.388403	0.0001788
cg06173598	-0.0247221	0.00619038	-0.0377059	0.00751873	0.0001792
cg16905092	NA	NA	-0.357206	0.000179501	0.0001795
cg24490801	-0.130406	0.00238064	-0.151102	0.0274092	0.00018
cg24076236	-0.169414	0.0832239	-0.624496	2.83e-05	0.000181
cg18899498	-0.0683359	0.0022373	-0.0827282	0.0288549	0.0001816
cg21145608	-0.1435	0.00029322	-0.0757315	0.168722	0.000182
cg12889374	-0.02439	0.039361	-0.0440661	0.000923604	0.0001829
cg15573783	0.228453	0.000661952	0.174261	0.108634	0.0001841
cg00352195	-0.571176	0.0232764	-0.719673	0.00267034	0.0001842
cg14739799	-0.314958	0.00323704	-0.417069	0.0183931	0.0001845
cg14631438	-0.12935	0.00158408	-0.108857	0.0430354	0.0001847
cg07340795	NA	NA	-0.114926	0.000185363	0.0001854
cg15649064	-0.106878	0.0116003	-0.208413	0.00244917	0.0001858
cg02419849	0.0691618	0.000871022	0.0568099	0.0842377	0.0001864
cg16890912	-0.208334	0.00161628	-0.186762	0.0441452	0.0001871
cg04765277	-0.233948	0.0077851	-0.391642	0.00533395	0.0001887
cg15717676	0.0200465	0.000464506	0.0146606	0.170043	0.0001889
cg24808612	-0.052214	0.000804057	-0.0454108	0.0970398	0.0001889
cg12950007	-0.636589	0.00275551	-0.735149	0.0248292	0.0001893
cg00115460	-0.190983	0.00147421	-0.170338	0.049457	0.0001895
cg09048590	-0.0946478	0.000380575	-0.0596489	0.187684	0.0001911
cg05825855	-0.0463174	0.00327876	-0.0977671	0.00879766	0.0001932
cg20433382	-0.103334	0.000945398	-0.0847155	0.0804629	0.0001946
cg05848485	0.432302	0.00737344	0.688759	0.00639555	0.0001946
cg17501395	-0.39629	0.00216849	-0.92135	0.0120751	0.0001948
cg11454563	-0.217775	0.00686786	-0.208786	0.0103309	0.0001951
cg21121708	-0.0632403	0.00201549	-0.0893069	0.0308686	0.0001952
cg03702975	-0.185672	0.00498009	-0.289182	0.0101002	0.0001955
cg19907318	0.0419516	0.00602892	0.0453914	0.0117189	0.0001956
cg04298629	-0.0450153	0.00191802	-0.0577904	0.0357044	0.000196
cg16469419	-0.0495843	0.0104725	-0.12662	0.00125483	0.0001967
cg09269945	-0.123769	0.0427507	-0.36611	0.000163304	0.0001974
cg09153895	-0.484592	0.00834498	-1.11982	0.00233556	0.0001994
cg04724477	-0.165614	0.00124373	-0.143582	0.062666	0.0001998
cg10668414	-0.0734307	0.00821892	-0.177833	0.0020736	0.0002018
cg00409816	-0.0582043	0.0344323	-0.129038	0.000649237	0.0002022
cg00307662	-0.0222246	0.0112386	-0.0487988	0.00200753	0.0002027
cg04792777	-0.03288	0.0546792	-0.0825503	0.000287966	0.0002036
cg07363144	-0.12454	0.000509882	-0.0941782	0.172626	0.0002048
cg19139111	-0.140642	0.0221333	-0.267862	0.00154316	0.0002054
cg09229044	-1.58697	0.000823402	-0.841464	0.0467246	0.0002069
cg20135776	-0.0190222	0.000230841	-0.00911867	0.264515	0.000208
cg09109520	-0.224971	0.00197694	-0.214077	0.040579	0.000208
cg20037400	-0.0332053	0.0122466	-0.0547762	0.00387398	0.0002091
cg16284396	-0.0393663	0.000537198	-0.0396548	0.184739	0.0002098
cg14399884	-0.15532	0.0152813	-0.316994	0.00191585	0.0002129
cg19210553	-0.0863706	2.48e-06	0.0473695	0.212854	0.0002145
cg19993819	-0.0740297	0.000809451	-0.0637728	0.112075	0.0002151
cg01556611	-1.6336	0.000282808	-0.686729	0.0834246	0.000216
cg16939119	-0.112056	0.0119578	-0.153041	0.00552062	0.0002163
cg13739634	-0.0522162	0.000392117	-0.0324087	0.21402	0.0002172
cg21554588	-0.0766686	0.00493341	-0.0795815	0.016339	0.0002185
cg15451698	-0.113704	0.0001341	-0.0420347	0.330685	0.0002186
cg24602499	-0.145181	0.00103523	-0.141779	0.0886545	0.000219
cg15446796	-0.271258	0.00267172	-0.251506	0.0310131	0.0002198
cg12468119	-0.0758281	0.0040697	-0.125132	0.013195	0.0002207
cg00603172	-0.0407083	0.000366995	-0.0284974	0.289046	0.0002211
cg23323671	-0.112266	0.000430266	-0.0737335	0.208775	0.0002211
cg00140004	-0.0706584	0.00268105	-0.107474	0.0238033	0.0002214
cg13687509	NA	NA	-0.127536	0.000221386	0.0002214
cg23076878	-0.185311	0.00240457	-0.285286	0.0265885	0.0002219
cg03992107	-0.0560822	0.00506239	-0.0980261	0.00941535	0.0002219
cg04834608	-0.0198813	0.00125487	-0.0196877	0.0724296	0.0002221
cg09943401	-0.481148	0.00100471	-0.322113	0.0699805	0.0002232
cg12062088	-0.0242048	0.00517953	-0.0294128	0.0148849	0.0002234
cg15513349	-0.12972	0.00463894	-0.136503	0.0178955	0.0002246
cg23228745	-0.0225858	0.00065621	-0.0185639	0.150289	0.000226
cg12975473	-0.0186851	0.0973854	-0.113192	6.84e-07	0.0002268
cg27033829	-0.0740509	0.000248854	-0.0365068	0.329845	0.0002271
cg02177621	1.14671	0.119189	1.27442	0.000832247	0.0002296
cg02884320	-0.0390802	0.00335973	-0.0501505	0.0232221	0.00023
cg06257089	-0.334864	0.0004799	-0.22044	0.189085	0.0002302
cg04100611	-0.058953	0.0143571	-0.120365	0.00225083	0.0002313
cg19045531	0.0296743	0.0140627	0.044065	0.00451918	0.0002314
cg15070945	0.0263752	0.000979567	0.0216375	0.0960226	0.0002335
cg27279583	-0.0151009	0.00693197	-0.0266382	0.00705004	0.0002362
cg02119097	-0.0665686	0.00752836	-0.103495	0.00817354	0.0002381
cg14594834	-0.0771914	0.07796	-0.182545	0.000337224	0.0002389
cg21243459	-0.107656	0.00179403	-0.103284	0.0532043	0.0002409
cg17431739	-0.194932	0.00378919	-0.251286	0.0214428	0.0002411
cg16654288	-0.177692	0.000900545	-0.159154	0.11515	0.0002415
cg08934602	-0.0282867	0.02577	-0.0795914	0.000424154	0.0002423
cg03671710	-0.261502	0.0457276	-0.492986	0.000999153	0.0002428
cg00730373	-0.143804	0.00439183	-0.202771	0.0168853	0.0002429
cg09196883	-0.897345	0.0882094	-1.5032	0.000764035	0.0002433
cg02906335	-0.131899	0.00281721	-0.159359	0.0314649	0.0002452
cg19685521	-0.0469458	0.00117776	-0.0408174	0.0849943	0.0002459
cg25570291	-0.59784	0.00353918	-0.568474	0.0262877	0.0002469
cg19185846	-0.136585	0.0109539	-0.214278	0.00571295	0.0002473
cg10016364	-0.248551	0.041848	-0.718323	0.000249112	0.0002483
cg21564657	-0.0672993	0.0223706	-0.114807	0.00244954	0.0002496
cg00609444	-0.0387146	0.00287312	-0.046672	0.0315904	0.0002506
cg15209695	-0.0860609	0.0026479	-0.106539	0.034049	0.0002513
cg07230419	-0.180077	0.00336422	-0.143775	0.0258307	0.0002517
cg10208897	-0.111327	0.000112608	-0.0310284	0.539476	0.0002535
cg04648027	-0.0642842	0.00392509	-0.0719858	0.0240022	0.0002552
cg13303654	-0.169614	0.000432858	-0.108	0.251579	0.000257
cg11185792	-0.593086	0.0251914	-1.0955	0.00189659	0.000257
cg11941971	-0.29195	0.000715897	-0.179046	0.110631	0.0002575
cg13939967	-0.153334	0.00353603	-0.169376	0.027219	0.0002577
cg18419175	-0.0679654	0.000707069	-0.0540028	0.158668	0.000258
cg17053318	-0.0642953	0.00078384	-0.0511035	0.140228	0.0002593
cg20313400	-0.809169	0.00169241	-0.756776	0.0617394	0.0002606
cg01382180	-0.0837009	0.00265345	-0.107537	0.0345305	0.0002611
cg26889522	-0.0828207	0.00183368	-0.0882341	0.0568357	0.0002617
cg00706570	-0.0177862	0.0492329	-0.049351	0.00028005	0.0002618
cg13286018	-0.0832534	0.000482036	-0.0546765	0.229119	0.0002625
cg16064424	-0.142189	0.00764805	-0.137896	0.0127046	0.0002625
cg10920612	-0.0481517	0.0006346	-0.039074	0.189287	0.0002628
cg24098789	-0.0497984	0.000803286	-0.0378071	0.133373	0.0002628
cg26583725	0.0119981	0.0020101	0.0133193	0.0513024	0.0002639
cg12050576	-0.163208	0.00496267	-0.288671	0.0116219	0.0002648
cg07536077	-0.0548253	0.00229241	-0.0628728	0.044093	0.0002651
cg20502346	NA	NA	-0.108233	0.00026525	0.0002652
cg04456932	-0.0267842	0.000518012	-0.0163626	0.184515	0.0002658
cg25096264	-0.0607728	0.0015087	-0.0692109	0.0709714	0.0002669
cg21492394	-0.510184	0.00160591	-0.424849	0.0643105	0.0002678
cg24481303	-0.0663518	0.000572566	-0.0407999	0.164233	0.00027
cg08761028	-0.0821328	0.000257558	-0.0367338	0.293227	0.0002701
cg23433430	1.70648	4.67e-06	0.217379	0.556547	0.0002702
cg03963654	-0.0273399	0.00143217	-0.024208	0.0764372	0.0002704
cg15619011	-0.0447193	0.0109543	-0.117488	0.00165377	0.0002707
cg26429965	-0.0947607	0.0012331	-0.0761082	0.0863443	0.0002714
cg00881300	-0.0793686	0.00370105	-0.130959	0.0189515	0.0002738
cg24507955	-0.102049	0.336532	-0.387203	5.46e-05	0.0002745
cg00742589	-0.0441291	0.00233497	-0.043864	0.0464519	0.0002754
cg21279015	-1.54108	0.00771776	-1.25657	0.0122751	0.0002754
cg04038455	-0.0706562	0.00961956	-0.254037	0.000523646	0.0002756
cg17430979	-0.121445	0.0215931	-0.256188	0.00167792	0.0002758
cg13576696	-0.118248	0.001072	-0.0861827	0.0952425	0.0002764
cg10995213	-0.054607	0.001736	-0.0625271	0.0634716	0.0002784
cg02977254	-0.04288	0.00231802	-0.077943	0.0291348	0.0002792
cg21309351	-0.0923306	0.000174723	-0.0324095	0.453092	0.0002807
cg18747571	-0.134879	0.0419407	-0.284176	0.000939457	0.0002817
cg00697639	-0.0454527	0.0181598	-0.103257	0.00163573	0.0002818
cg01010073	-0.246033	0.000964075	-0.171525	0.105722	0.0002827
cg15310518	-0.130924	0.0137368	-0.220928	0.0046455	0.0002836
cg01535674	-0.0835817	0.00705875	-0.121078	0.011914	0.0002871
cg11851498	-0.0938659	0.0133851	-0.133784	0.0063469	0.0002872
cg06862362	-0.110448	0.0145934	-0.163167	0.00555474	0.0002876
cg07204969	-0.106045	0.000547883	-0.0726033	0.230254	0.0002888
cg05339976	-0.0984562	0.00193151	-0.114746	0.058561	0.0002899
cg04211806	-0.258965	0.000639373	-0.14642	0.127754	0.0002902
cg19791714	-0.145698	0.014485	-0.207894	0.00593654	0.0002906
cg27029120	-0.129438	0.00285882	-0.108056	0.0374888	0.0002916
cg03707749	-0.153285	0.00078862	-0.096121	0.122529	0.0002946
cg00776091	-0.292511	0.0658604	-0.693124	0.000480889	0.0002967
cg07712977	-0.0805317	0.00232655	-0.129388	0.0371693	0.0002968
cg15731366	-0.0623537	0.0941492	-0.140636	0.000445416	0.0002977
cg17075913	-0.0404604	0.00418293	-0.0656912	0.0186837	0.0002979
cg19156170	-0.245626	0.0110935	-0.269007	0.00990716	0.0002993
cg00878602	-0.0479763	0.012855	-0.107529	0.00265202	0.0002993
cg26890706	-0.116575	0.000217607	-0.0415299	0.550312	0.0003012
cg15947487	-0.0420889	0.036756	-0.12114	0.000366442	0.0003021
cg17315383	-0.0478886	7.09e-05	-0.00660909	0.757422	0.0003022
cg13911501	-0.0452593	0.000910723	-0.0456023	0.152719	0.000304
cg20756891	-0.227746	0.0145169	-0.396316	0.00448107	0.0003046
cg16723959	-0.108719	0.0111098	-0.168766	0.00723037	0.0003051
cg25107000	-0.0927897	0.00129041	-0.217282	0.0492912	0.000306
cg03721154	-0.0418047	0.00227626	-0.0415265	0.0537283	0.000306
cg17373976	-0.0143868	0.0158014	-0.0269102	0.00353827	0.0003062
cg03448169	-0.432349	0.00590965	-0.474551	0.0193558	0.0003082
cg00825690	-0.112931	0.044617	-0.236935	0.00100044	0.0003086
cg06175912	-0.0885461	0.000574709	-0.0552165	0.207503	0.0003091
cg00429268	-0.182748	0.00101099	-0.107887	0.0831236	0.0003106
cg07169009	NA	NA	-0.144633	0.000312281	0.0003123
cg23375252	-0.258918	0.0288584	-0.580109	0.00122751	0.0003125
cg10710974	-0.0365872	0.0738799	-0.11873	0.000127685	0.0003149
cg08425481	-0.0457507	0.012477	-0.0932944	0.00378983	0.0003151
cg01128480	-0.519887	0.0405983	-0.937002	0.00163828	0.0003162
cg02007927	-0.0795998	0.00111375	-0.0604045	0.112625	0.0003173
cg11001035	-0.0914457	0.0028143	-0.0851999	0.0441767	0.0003183
cg09786098	-0.0788698	0.0110362	-0.147181	0.00541471	0.0003191
cg04491589	-0.0163757	0.0109918	-0.0261418	0.00734807	0.0003192
cg26506680	-0.240899	0.000213745	-0.0920519	0.256374	0.0003207
cg05040511	-0.399935	0.0267689	-0.580558	0.00362592	0.0003255
cg12688121	-0.304393	0.00111409	-0.286657	0.12987	0.000326
cg06913821	-0.0213592	0.00617433	-0.0343582	0.0137344	0.0003271
cg11308227	-0.1128	0.0197993	-0.271885	0.0014921	0.0003284
cg08869700	-0.0946949	0.0293916	-0.166304	0.00242094	0.0003292
cg10724928	-0.105794	0.0166826	-0.147424	0.00611507	0.0003307
cg16118426	-0.0261108	0.0230122	-0.0454563	0.0031369	0.0003323
cg14508777	-0.101111	0.00253289	-0.170318	0.0366906	0.0003348
cg12361088	-0.0183755	0.00691661	-0.0276962	0.0137232	0.0003349
cg19328228	-0.15335	0.00248219	-0.152342	0.0542186	0.0003358
cg15216029	-0.0274813	0.0571173	-0.0861767	0.000195957	0.0003359
cg13286786	-0.127939	0.0281916	-0.154142	0.00431329	0.0003367
cg14359339	-0.140043	0.000494287	-0.0754944	0.225086	0.0003375
cg23769140	-0.190591	0.0118894	-0.260736	0.00896075	0.0003385
cg14726652	-0.248221	0.00329522	-0.434674	0.0259929	0.0003421
cg25770225	-0.0637043	0.011429	-0.13731	0.00400063	0.000343
cg07989917	-0.0409492	0.000623176	-0.02727	0.238922	0.0003435
cg15968121	-0.211874	0.000991945	-0.12035	0.0895306	0.0003445
cg04153991	-0.148902	0.0744388	-0.443671	0.000214388	0.0003447
cg07040418	0.558769	0.00395852	0.53625	0.0337242	0.0003454
cg08649291	-0.0998621	0.0163669	-0.19962	0.00336261	0.0003468
cg10544660	NA	NA	-0.056936	0.000347388	0.0003474
cg14933225	-0.0991763	0.00439944	-0.0874851	0.029624	0.0003478
cg16264495	-0.0280647	0.0189483	-0.0646194	0.00194873	0.0003481
cg09205083	-0.081475	0.00256877	-0.0740174	0.0536136	0.0003484
cg27260221	-0.0175976	0.011164	-0.035094	0.00510012	0.0003485
cg05947699	-1.16907	0.0119209	-0.887288	0.00961504	0.0003486
cg19370858	-0.0608088	0.0173617	-0.121022	0.00322147	0.0003488
cg18982066	-0.053975	0.0123961	-0.0909306	0.00653722	0.000349
cg26371677	-0.0750714	0.00111486	-0.0620121	0.135471	0.0003505
cg20717585	-0.20555	0.000307915	-0.0865183	0.516369	0.0003525
cg22031103	-0.0557591	0.0240832	-0.119279	0.0019406	0.0003532
cg00939910	-0.0404045	0.00573945	-0.0542279	0.0203493	0.000354
cg01935086	-0.0651287	0.00799509	-0.0783271	0.0157805	0.0003548
cg24928222	-0.0803373	0.000809494	-0.0589178	0.19059	0.0003549
cg21148892	-0.0447796	0.0125275	-0.0720614	0.00717012	0.0003563
cg07938459	-0.284133	0.0657396	-0.735153	0.00043519	0.0003564
cg08236283	-0.132169	2.75e-05	0.0039709	0.940527	0.0003576
cg09238516	-0.0219069	0.0367184	-0.0426612	0.00172297	0.0003602
cg18943134	-0.085029	0.00479728	-0.125846	0.0227092	0.000361
cg20387391	-0.0506998	0.000438141	-0.0233529	0.174175	0.0003612
cg14031846	-0.0141269	0.0131517	-0.0302366	0.0037269	0.0003614
cg23841748	-0.126287	0.00695068	-0.175988	0.0164196	0.0003624
cg01715572	-0.134753	0.000426539	-0.0601818	0.157664	0.0003634
cg25022915	-0.235146	0.00240812	-0.202541	0.0591303	0.0003637
cg06643080	-0.0694911	0.0214973	-0.121046	0.0037004	0.0003638
cg20592691	0.0189221	0.0011418	0.0133242	0.119849	0.0003639
cg02124499	-0.0629484	0.011245	-0.119984	0.00592415	0.0003642
cg14937293	-0.15393	0.00292182	-0.113685	0.0422478	0.0003653
cg19938920	-0.0477974	0.241164	-0.178155	6.39e-05	0.0003657
cg20367258	-0.090758	0.0059526	-0.159152	0.0141845	0.0003662
cg05091983	-0.110056	0.0024765	-0.141056	0.0550098	0.0003663
cg13396607	-0.149055	0.0112648	-0.177464	0.0116181	0.0003666
cg09187789	-0.0658944	0.0188095	-0.0509587	0.00663716	0.0003672
cg24797276	-0.123017	0.00320905	-0.113221	0.0448012	0.0003674
cg08005915	-0.124479	0.00837823	-0.148792	0.0156928	0.0003677
cg10729854	NA	NA	-0.213741	0.000367856	0.0003679
cg11358261	-0.184351	0.00791009	-0.280315	0.0131286	0.0003692
cg03673684	-0.138054	0.00293574	-0.11419	0.0472051	0.0003694
cg12565371	-0.093326	0.00818052	-0.140545	0.0129061	0.0003709
cg18402104	-0.0666896	0.0206083	-0.129787	0.00308064	0.0003711
cg13908066	-0.0195241	0.00190901	-0.0189723	0.081335	0.0003713
cg17129642	-0.0165441	0.0224954	-0.0334583	0.0025683	0.0003716
cg24044957	-0.0896133	0.00089653	-0.0594796	0.157849	0.0003732
cg09143185	0.509307	0.00177652	0.345652	0.0683582	0.0003734
cg23910743	-0.333946	0.119983	-1.01422	0.000170167	0.0003735
cg05612325	-0.00951956	0.0452111	-0.0303451	0.000253501	0.0003754
cg23829267	-0.0299024	0.000755705	-0.0208694	0.217009	0.0003761
cg11061033	-0.0133472	0.153628	-0.0517036	4.84e-05	0.0003762
cg20022139	-0.229914	0.00152691	-0.163077	0.0880146	0.0003764
cg13577231	0.0136733	0.0119158	0.0220671	0.00800758	0.0003771
cg19824242	-0.050552	0.027852	-0.181644	0.000222746	0.0003778
cg27271698	-0.145427	0.0101627	-0.25117	0.00842959	0.0003783
cg21193977	-0.0441692	0.000179658	-0.0102765	0.671697	0.0003792
cg10043663	-0.0738312	0.00445918	-0.0935539	0.0302055	0.0003794
cg19506803	-0.108492	0.00668559	-0.147961	0.0186067	0.000383
cg27111499	-0.0794128	0.00187619	-0.0602969	0.0760106	0.0003831
cg03585549	-2.51144	0.0457778	-5.17396	0.0013235	0.0003853
cg25818299	-0.0328036	0.00397966	-0.0370892	0.037111	0.0003863
cg09420988	-2.1116	0.00624757	-1.58639	0.0203887	0.0003865
cg08951638	-0.153079	0.0146411	-0.354939	0.00287483	0.0003869
cg04828090	NA	NA	-0.12801	0.000386984	0.000387
cg01626397	-0.0469894	0.0022534	-0.0356216	0.062425	0.0003883
cg10452799	-0.73296	0.00150549	-0.433393	0.068	0.0003889
cg24241128	-0.0269351	0.113727	-0.0898479	0.000118898	0.0003915
cg04921704	-0.0143381	0.26241	-0.0548509	6.41e-05	0.0003921
cg03889450	-0.0808779	0.00164949	-0.073014	0.10114	0.0003925
cg20038187	-0.0943217	0.00174667	-0.096369	0.0960436	0.0003925
cg01178795	-1.3127	0.0130956	-1.19994	0.0112136	0.0003937
cg06373787	-0.0799547	0.000503412	-0.0410449	0.261802	0.000396
cg17656443	-0.0708221	0.0026752	-0.0955388	0.0534803	0.0003979
cg10590411	-0.0674559	0.0508641	-0.0761809	0.00307393	0.0003994
cg01868071	-0.0773131	0.000566361	-0.044981	0.29511	0.0003995
cg00611548	-0.45261	0.116169	-1.07741	0.000463428	0.0004007
cg24963735	-0.104486	0.00230722	-0.102851	0.0718133	0.0004009
cg09180564	-0.155366	0.041241	-0.379649	0.000897467	0.000401
cg16518686	0.451343	0.69737	1.20771	0.000352956	0.0004014
cg07767847	-0.0935136	0.00236393	-0.0798111	0.0673328	0.0004018
cg03846076	-0.130531	0.0464725	-0.277755	0.0012535	0.000402
cg26639951	-0.0221772	0.0770264	-0.0582415	0.000427135	0.0004035
cg17428140	-0.184878	0.00402508	-0.201705	0.0390276	0.0004045
cg11586591	-0.0253194	0.00474376	-0.0277468	0.0327319	0.0004046
cg13289884	-1.74145	0.130156	-1.61253	0.00138327	0.0004052
cg12940001	-0.0970777	0.0146211	-0.250288	0.00218692	0.0004061
cg19955462	-0.178484	0.0114752	-0.238678	0.0116001	0.0004067
cg02269520	-0.709971	0.000706528	-0.406964	0.197082	0.0004078
cg24363374	-0.0666332	0.0123413	-0.162496	0.00320806	0.000408
cg20184330	-0.240915	0.0145176	-0.288966	0.0100749	0.0004086
cg27370402	-0.0744207	0.0112222	-0.129062	0.00824511	0.0004091
cg25755829	NA	NA	-0.451351	0.000409824	0.0004098
cg12550731	-0.0250975	0.0222633	-0.050422	0.0029664	0.0004106
cg12833720	0.584197	0.000914208	0.362835	0.159286	0.0004131
cg23810282	-0.0582568	0.019858	-0.210176	0.000376894	0.0004146
cg21478123	-0.0246596	0.0229169	-0.0583126	0.00183486	0.0004154
cg16185457	-0.0793235	0.000431202	-0.0385202	0.401629	0.0004159
cg05556361	-0.0775048	0.000849638	-0.0515252	0.200163	0.0004162
cg03464655	-0.138617	0.00993136	-0.438719	0.00173624	0.0004167
cg11319592	-0.16945	0.0165636	-0.47053	0.0015056	0.000417
cg22490907	-0.60024	0.00202946	-0.430392	0.0722603	0.0004179
cg07673710	-0.0790194	0.00866166	-0.130958	0.0120607	0.0004181
cg26494676	-0.0266736	0.00393215	-0.0341192	0.0385964	0.0004206
cg03236948	-0.211437	0.00260991	-0.217939	0.0665019	0.0004232
cg10089953	-0.189495	0.000612581	-0.0910219	0.151631	0.0004236
cg01342222	-0.501566	0.00418707	-0.439549	0.0387018	0.0004238
cg25414605	-0.123305	0.00915077	-0.217485	0.0104021	0.0004251
cg07615364	-0.144013	0.0185563	-0.331766	0.0025665	0.0004268
cg14822614	-0.0468958	0.002321	-0.0732389	0.0603211	0.000427
cg12982932	-0.0429763	0.00889591	-0.0490202	0.0177711	0.0004271
cg10767662	-0.0314183	0.138801	-0.147104	1.74e-05	0.0004287
cg16471362	-0.114207	0.00372916	-0.109009	0.0456326	0.0004293
cg03144232	-0.275265	0.0163155	-0.456354	0.00643372	0.00043
cg14061230	-0.15429	0.000148279	-0.0329535	0.640699	0.0004307
cg26663560	-0.0162683	0.000373975	-0.00693862	0.42361	0.0004311
cg05839595	-0.0841195	0.0170847	-0.122982	0.00748977	0.0004317
cg03943560	-0.0458684	0.0113057	-0.0745525	0.00983159	0.0004355
cg12542966	-0.0587741	0.00914009	-0.0974559	0.0119343	0.0004359
cg06271630	-0.0186226	0.0133917	-0.0322675	0.00743732	0.0004388
cg14026084	-0.928762	0.0163854	-1.0179	0.0100858	0.0004399
cg11680605	-0.0820489	0.0176369	-0.200567	0.00234801	0.0004404
cg27627246	-0.148214	0.0118997	-0.172661	0.0135413	0.0004407
cg23032229	-0.557607	0.0272924	-0.845544	0.00466225	0.0004441
cg03207845	-0.205192	0.00674683	-0.237411	0.0245348	0.0004448
cg17479598	-0.12343	0.000495386	-0.0584891	0.26048	0.0004449
cg00067274	-0.20727	0.00885476	-0.272703	0.0169853	0.0004462
cg11932616	-0.077169	0.000313921	-0.0285464	0.463211	0.0004469
cg19026726	-0.0596783	0.00428835	-0.0708849	0.0394015	0.0004473
cg17775619	-0.146028	0.000195669	-0.0417147	0.504638	0.0004483
cg14895298	-0.126022	0.000328508	-0.0402405	0.656091	0.0004492
cg25094891	-0.107168	0.00173996	-0.0860548	0.105405	0.0004492
cg13241659	-0.0709826	0.00383597	-0.0830224	0.0450943	0.0004499
cg14137282	-0.0729666	0.000778107	-0.0419179	0.201496	0.0004526
cg20702390	-0.0816829	0.000108981	-0.00535306	0.8973	0.0004528
cg05476679	-0.0618606	0.621626	-0.591742	5.51e-06	0.0004528
cg12794094	-0.025783	0.00402827	-0.0299131	0.0432822	0.0004533
cg13063900	-0.0579644	0.0109712	-0.0847558	0.0123584	0.0004534
cg04212103	-0.103925	0.016433	-0.165728	0.00724832	0.0004543
cg15958777	0.0125036	0.000671373	0.00766845	0.302588	0.0004554
cg03214274	-0.0738458	0.00239956	-0.0845619	0.0776616	0.0004556
cg09965568	-0.0835169	0.0101959	-0.108785	0.0151875	0.0004562
cg12704417	-1.29849	0.0507878	-1.24316	0.00359827	0.0004562
cg00919201	-0.0172648	0.0052705	-0.0258146	0.0265733	0.0004574
cg09087561	-0.0345645	0.00685879	-0.0317735	0.0254702	0.0004579
cg03263929	-0.963253	0.184102	-1.02246	0.0011808	0.0004581
cg27191834	0.017179	0.000135209	0.00183475	0.838132	0.0004587
cg20598530	-0.149495	0.00233114	-0.157588	0.0825425	0.0004587
cg15006101	-0.0869488	0.00467263	-0.122917	0.0324724	0.0004601
cg09598596	-0.0384623	0.0134825	-0.080827	0.00513799	0.0004608
cg14636288	-0.0239962	0.00823879	-0.0352565	0.0168756	0.0004609
cg06833665	-0.170177	0.0020536	-0.123796	0.0816776	0.0004611
cg01709977	-0.0847798	0.0081812	-0.140421	0.0143888	0.0004612
cg06243326	-0.0511749	0.000703467	-0.0279936	0.22087	0.000462
cg02148222	0.332589	0.424588	1.10062	0.000194127	0.0004622
cg20683482	0.0852918	0.0160643	0.151329	0.00625308	0.0004623
cg02159527	-0.0332482	0.0594156	-0.0746827	0.00102685	0.0004628
cg02988727	-0.157186	0.0841816	-0.388509	0.000587776	0.0004638
cg13441112	-0.085205	0.031273	-0.164586	0.00271251	0.0004645
cg06873805	-0.102407	0.10798	-0.199509	0.000966058	0.0004646
cg16983508	-0.122212	0.0489457	-0.242971	0.00170074	0.0004668
cg00233018	-0.093041	0.00936212	-0.107759	0.0184871	0.0004684
cg16116203	-0.0719048	0.00507427	-0.159969	0.0147552	0.0004689
cg03327696	0.049573	0.0187653	0.0625757	0.00873646	0.0004696
cg23799091	-0.117935	0.103176	-0.247832	0.000842137	0.0004698
cg06514313	-0.0264587	0.279527	-0.0934019	0.000117804	0.0004724
cg07552288	-0.563515	0.00229645	-0.458845	0.0817723	0.0004729
cg15888031	-0.119014	0.00310957	-0.186111	0.048166	0.0004735
cg18098714	0.505492	0.038467	0.700912	0.00406762	0.0004735
cg01246566	-0.0618141	0.00911727	-0.0912714	0.0155497	0.0004739
cg04074353	-0.127937	0.000413125	-0.0472146	0.0913129	0.0004749
cg16690253	-0.216709	0.0321094	-0.264843	0.00542116	0.0004764
cg09479564	-0.139848	0.000258314	-0.0378198	0.62742	0.0004766
cg16828491	-0.133937	0.00269381	-0.121809	0.0726301	0.0004768
cg16171105	-0.0849472	0.0297933	-0.154426	0.00335567	0.0004774
cg19775250	-0.154772	0.0241332	-0.455237	0.000959754	0.0004825
cg14543780	-0.134462	0.0077563	-0.142851	0.023893	0.0004829
cg12155969	-0.158731	0.0331297	-0.38501	0.00141918	0.0004847
cg25541621	-0.136649	0.0038651	-0.154054	0.0493935	0.0004851
cg27403658	-0.0926471	0.0668016	-0.255242	0.000491298	0.0004859
cg07427113	-0.0328076	0.0120784	-0.0396892	0.014504	0.0004867
cg18376397	-0.0478434	0.0431265	-0.122407	0.0009329	0.0004878
cg11078824	-0.0198001	0.0131229	-0.0426221	0.00535269	0.0004881
cg26234543	NA	NA	-0.230399	0.000488508	0.0004885
cg14056470	-0.0135753	0.00113497	-0.011555	0.205859	0.00049
cg22857328	-0.112436	0.00119519	-0.065271	0.12115	0.0004901
cg17197554	0.0208333	0.00265924	0.0149847	0.0641843	0.0004902
cg13918804	-0.181016	0.000632084	-0.105523	0.36489	0.0004904
cg06206628	-0.0469085	0.00553728	-0.0735119	0.0257718	0.0004907
cg26225829	-0.0168398	0.000447293	-0.00741764	0.412675	0.0004911
cg13053471	-0.0715963	0.0766244	-0.216412	0.000308447	0.000492
cg13044675	-0.506066	0.420609	-2.30112	6.59e-05	0.0004923
cg12861723	0.0274384	0.000180718	0.00731577	0.505472	0.0004927
cg11983867	-0.461298	0.0933888	-0.718656	0.00171177	0.0004953
cg01722385	-0.132162	0.00318384	-0.181166	0.0560162	0.0004956
cg23761236	-0.423798	0.00344249	-0.414783	0.0586719	0.0004962
cg17893159	-0.0985545	0.00656351	-0.152004	0.0220689	0.0004962
cg13914526	-0.0183062	0.00686389	-0.0241227	0.0249153	0.0004965
cg22466400	0.0192925	0.00129282	0.0133917	0.151584	0.0004972
cg25467021	-0.0285317	0.12252	-0.0842473	0.000267271	0.0004972
cg14575594	-0.213248	0.0267652	-0.332365	0.00515089	0.0004975
cg07429188	-0.164047	0.0177965	-0.268506	0.00709386	0.0004976
cg19919344	-0.250375	0.0581129	-0.755545	0.000385743	0.0004976
cg15327787	-0.0445818	0.00164767	-0.0486166	0.135394	0.0004982
cg08025652	-0.0207275	0.00922276	-0.0250321	0.0196164	0.0004986
cg12345785	0.0430975	0.00420188	0.0319627	0.0406895	0.0004989
cg13827224	-0.0446427	0.00119677	-0.0362533	0.192704	0.0004991
cg06513469	-0.0763864	0.00150956	-0.0614383	0.142788	0.0004991
cg11953820	-0.0718369	0.00315052	-0.0847935	0.06285	0.0005
cg06441150	-0.0626426	0.0397544	-0.176777	0.000715603	0.0005001
cg10771562	-0.178249	0.00678049	-0.166714	0.0286289	0.0005024
cg02019125	-0.127438	0.0118594	-0.270704	0.00643614	0.0005028
cg16652621	NA	NA	-0.0367389	0.000504456	0.0005045
cg12973823	-0.11435	0.00156877	-0.0825571	0.126278	0.0005057
cg14007090	-0.122694	0.00171801	-0.0797858	0.0979399	0.0005069
cg11846064	-0.0584883	0.0116226	-0.112221	0.00842951	0.0005097
cg07742718	-0.646935	0.00620487	-0.706833	0.0317614	0.0005098
cg04793888	-0.0754366	0.000661842	-0.0392112	0.265047	0.0005106
cg24716530	-0.0837618	0.0307848	-0.367169	0.000101417	0.000512
cg19734811	NA	NA	3.54523	0.000512014	0.000512
cg09852871	-0.0656484	0.0264804	-0.179397	0.00125504	0.0005122
cg13251913	-0.202461	0.00109195	-0.113825	0.136685	0.0005126
cg27450890	-0.14733	0.00327249	-0.10703	0.0542006	0.0005136
cg26740007	-0.0771299	0.0654161	-0.190437	0.000797489	0.0005146
cg27431274	-0.0837248	0.00353939	-0.0767551	0.0586514	0.0005147
cg11591305	-0.145259	0.00316602	-0.158392	0.0664424	0.000515
cg26932772	-0.690689	0.072367	-1.21266	0.00180082	0.0005155
cg04247135	-0.0623059	0.00796552	-0.104862	0.0164814	0.000516
cg26685487	-0.01435	0.0227974	-0.0301792	0.00338431	0.0005171
cg09608383	0.0462701	0.00324363	0.0364611	0.0598818	0.0005176
cg11374596	-0.0556416	0.0164201	-0.0987192	0.00698129	0.0005189
cg14496753	NA	NA	-0.0420197	0.000520595	0.0005206
cg03686998	-0.236938	0.00241151	-0.174159	0.0797253	0.0005234
cg18978493	-0.30705	0.0065292	-0.446072	0.0254198	0.0005247
cg19344749	-0.0575587	0.0594597	-0.170309	0.000442305	0.0005253
cg19910679	-0.199083	0.000522468	-0.0888255	0.261871	0.000526
cg17548673	-0.078557	0.0268323	-0.189403	0.00197388	0.0005261
cg23969380	-0.0177253	0.00393901	-0.0163772	0.0536254	0.0005265
cg07074042	-0.0807698	0.00268868	-0.0626084	0.0745766	0.0005268
cg02637282	-0.369841	0.0235477	-0.585001	0.00606838	0.0005276
cg16020346	-0.137806	0.0216399	-0.274575	0.0041911	0.0005287
cg24883009	-0.125358	0.0020393	-0.123508	0.114563	0.000531
cg20471082	-0.126835	0.0202241	-0.17407	0.00857961	0.0005326
cg18933331	-0.117353	0.00284127	-0.119527	0.0789364	0.0005341
cg13177052	-0.0561352	0.00507061	-0.0702694	0.0388713	0.0005342
cg00178728	-0.0591311	0.0806478	-0.0769182	0.0025329	0.0005342
cg17588400	-0.0220665	0.00233985	-0.0200921	0.0973359	0.0005346
cg22124564	0.454135	0.0258313	0.655138	0.00642329	0.0005355
cg07156029	-0.0176289	0.00139515	-0.0150241	0.17781	0.0005365
cg26882120	-0.0639236	0.12572	-0.256113	6.53e-05	0.0005373
cg15666308	-0.0826397	0.00651847	-0.139679	0.0215306	0.0005379
cg00428051	-0.0946544	0.0491064	-0.237036	0.00101234	0.0005381
cg16571141	-0.227734	0.00106329	-0.125308	0.145283	0.0005383
cg24589977	-0.934612	0.020919	-1.03607	0.00977848	0.0005387
cg12773508	-0.174194	0.00667097	-0.233852	0.0277025	0.0005392
cg08911391	-0.178878	0.00324709	-0.254162	0.0589404	0.0005406
cg07529461	-0.166094	0.00136526	-0.10732	0.143296	0.0005418
cg19428573	-0.0214393	0.0395147	-0.0479706	0.00177233	0.0005425
cg01176103	-0.044972	0.0357158	-0.091326	0.00254202	0.0005444
cg19796010	-0.0483121	0.00598466	-0.0868722	0.0219098	0.0005447
cg12519619	-0.494523	0.0183552	-0.726203	0.00892656	0.0005447
cg08900864	NA	NA	-0.0715348	0.000545832	0.0005458
cg12487792	-0.147698	0.00542924	-0.198522	0.0350795	0.0005462
cg10575067	-0.0334096	0.0228749	-0.0795874	0.00254065	0.0005471
cg04293180	-0.447214	0.00203777	-0.347622	0.108522	0.000548
cg20408489	-0.0485787	0.0124382	-0.09113	0.00894663	0.0005482
cg00859574	-0.0989335	0.0009243	-0.0528068	0.173102	0.0005492
cg16163110	-0.0569122	0.00256473	-0.069056	0.0876147	0.0005502
cg11429111	-0.0818339	0.00269672	-0.0714439	0.0844485	0.0005508
cg01837492	-0.0198832	0.0339066	-0.0444146	0.00209158	0.0005508
cg19010566	-0.0439004	0.0240615	-0.0900973	0.00368013	0.0005512
cg07377964	-0.0709306	0.0084326	-0.116471	0.0173973	0.0005521
cg14134732	-0.936418	0.00412829	-0.984221	0.054168	0.000553
cg08296037	-0.217862	0.00176932	-0.45488	0.0898908	0.0005555
cg23524939	-0.146864	0.0274131	-0.188196	0.00713771	0.0005555
cg17586685	-0.042012	0.0336095	-0.104994	0.00150318	0.0005559
cg07305371	0.0215509	0.0243346	0.0346955	0.00606199	0.0005568
cg05603281	-0.163532	0.0577108	-0.451406	0.000647648	0.0005575
cg04662719	-0.045172	0.000398228	-0.0159475	0.544498	0.0005586
cg20951054	-0.0354406	0.00193285	-0.0300982	0.125329	0.0005594
cg04315689	-0.0340612	0.00376984	-0.0626107	0.0384853	0.000561
cg13981356	-0.14846	0.0122997	-0.270923	0.00983213	0.0005613
cg02568311	-0.0665298	0.01996	-0.201447	0.00132207	0.0005622
cg19962990	-0.343123	0.00722228	-0.449313	0.027271	0.0005628
cg22773522	-0.100636	0.0248699	-0.169485	0.0055693	0.0005634
cg04958087	-0.0375149	0.00475044	-0.0519663	0.041101	0.0005642
cg03472888	-0.113947	0.00883492	-0.207518	0.0143457	0.0005655
cg11408632	-0.145344	0.0162671	-0.23361	0.0092293	0.0005655
cg15382620	-0.124441	0.00557026	-0.163374	0.0361891	0.0005658
cg04103247	-0.044391	0.00716632	-0.063751	0.0254389	0.0005675
cg17739038	-2.06473	0.0186588	-1.41602	0.00943597	0.0005681
cg02586182	-0.452503	0.000945572	-0.257327	0.212169	0.0005717
cg26705227	-0.282936	0.045468	-0.506429	0.00288074	0.0005732
cg23674900	-0.200494	0.00586897	-0.263706	0.0346733	0.0005735
cg12302557	0.137429	0.00019232	0.0388798	0.406299	0.0005739
cg03587144	0.0302098	0.00162893	0.0222407	0.145361	0.0005761
cg14885175	-0.170014	0.000176007	-0.0479181	0.37236	0.0005769
cg09307266	NA	NA	-0.108519	0.000576977	0.000577
cg26393713	-0.309239	0.00159469	-0.272388	0.167375	0.0005784
cg05745631	-0.0769343	0.00681369	-0.113705	0.0267105	0.0005803
cg16551137	-0.15537	4.7e-05	-0.0128193	0.808183	0.0005805
cg05426299	-0.0996149	0.00225825	-0.0934096	0.112652	0.0005813
cg23169269	-0.0417827	0.0136481	-0.0690374	0.0109459	0.0005825
cg03530006	-0.0705161	0.0185682	-0.129719	0.00654466	0.0005825
cg03392126	-0.0804801	0.00193712	-0.0670089	0.13021	0.0005831
cg09944073	-0.184586	0.00962959	-0.316533	0.0150076	0.0005837
cg18430991	-0.167158	0.0391251	-0.278022	0.00387083	0.0005852
cg14496450	-0.551015	0.0479496	-0.797282	0.00396417	0.0005864
cg26467270	-0.227393	0.00512168	-0.154123	0.0353278	0.0005871
cg03411082	-0.433617	0.0026405	-0.37396	0.092746	0.0005872
cg09359617	-0.0972765	0.00337877	-0.0843828	0.070311	0.0005873
cg10166889	-0.0934373	0.00156905	-0.075245	0.167618	0.0005879
cg25941075	-0.0836652	0.00298505	-0.100411	0.0800065	0.0005883
cg04536296	-0.292212	0.0140656	-0.578081	0.00762089	0.0005883
cg13974313	-0.116506	0.0166704	-0.193829	0.00890656	0.0005886
cg08219027	-0.918555	0.000563315	-0.38214	0.177299	0.0005891
cg27506338	-0.126662	0.000607354	-0.0570904	0.256304	0.0005926
cg04503570	-0.0183023	0.11001	-0.0750955	6.76e-05	0.0005928
cg03313776	-0.197274	0.000678815	-0.0886146	0.184981	0.0005931
cg17452906	-0.704047	0.00132145	-0.419648	0.147485	0.0005931
cg21463799	-0.0772673	0.00330524	-0.083384	0.0745669	0.0005932
cg19843235	-0.256823	0.00431263	-0.304758	0.0539047	0.0005944
cg00293439	-0.0133423	0.00887897	-0.019551	0.0208595	0.0005953
cg14649874	-0.0968594	0.00692554	-0.113638	0.032609	0.0005955
cg24743426	-0.278526	0.00651223	-0.406594	0.0293735	0.0005966
cg09047371	NA	NA	0.0410412	0.00059662	0.0005966
cg02812286	-0.1129	0.00647278	-0.144616	0.0334024	0.0005987
cg21921964	-0.0297239	0.0291647	-0.0503445	0.00505909	0.0005989
cg02555211	-0.0594371	0.0959748	-0.138439	0.000870733	0.0005995
cg26549084	NA	NA	-0.276702	0.00060083	0.0006008
cg05338434	-0.0273695	0.00299177	-0.0264851	0.0853247	0.0006018
cg22792988	-0.0268428	0.182791	-0.0990949	0.00011366	0.0006022
cg20154773	-0.0665754	0.0416687	-0.134307	0.00252036	0.0006026
cg20157127	-0.149734	0.0122739	-0.250546	0.0124795	0.000603
cg02426584	-0.0263735	8.25e-05	0.00342578	0.803227	0.0006032
cg06173958	-0.0886611	0.00201607	-0.0974754	0.134248	0.0006045
cg10026495	-0.0705206	0.0185215	-0.134181	0.00639045	0.0006047
cg02209667	-0.0516231	0.0134634	-0.0779283	0.0132604	0.0006064
cg12341527	0.0525983	0.00111182	0.0400684	0.270058	0.0006089
cg06741842	-0.0270192	0.0804252	-0.0827875	0.000369302	0.0006094
cg17635140	-0.0858304	0.000165243	-0.0114704	0.779139	0.0006097
cg07578410	-0.522026	0.00523143	-0.526446	0.0469533	0.0006102
cg20253238	-0.0883406	0.00064043	-0.0423224	0.356472	0.000611
cg01437515	-1.03637	0.0172531	-0.949049	0.0135779	0.0006117
cg13986355	-0.084103	0.0132992	-0.206284	0.00497276	0.0006123
cg10272433	-0.0214409	0.0534442	-0.0324229	0.00355946	0.0006125
cg09424348	-0.0732342	0.0234412	-0.168076	0.00320095	0.0006148
cg12700477	-0.141483	0.00836266	-0.147651	0.0287887	0.0006153
cg15550769	-0.113242	0.0727685	-0.290506	0.000798517	0.0006153
cg20952493	-0.0340954	0.0119143	-0.0416905	0.0188139	0.0006161
cg00704633	-0.350832	0.00512431	-0.327013	0.0483104	0.000618
cg01036611	-0.15038	0.00087046	-0.0810113	0.250715	0.000619
cg01005728	-0.319744	0.0114176	-0.350966	0.0208066	0.0006193
cg26014973	-0.161952	0.0068666	-0.134784	0.0337779	0.0006195
cg03970609	0.0514893	0.00194908	0.0491056	0.14522	0.0006201
cg08660994	0.139449	0.00119946	0.105401	0.247696	0.0006205
cg13757845	-0.286266	0.0648134	-0.575732	0.00179703	0.0006209
cg20818305	-0.0338883	0.00464853	-0.0491576	0.0451773	0.0006214
cg09560590	-0.21803	0.0369078	-0.347424	0.00469215	0.0006232
cg08339192	-0.387108	0.0513049	-0.849487	0.00174844	0.0006234
cg01674530	-0.0880507	0.00951798	-0.103531	0.0245578	0.0006235
cg21268503	-0.173049	0.00636913	-0.16628	0.0388914	0.0006236
cg09015278	-0.0975855	0.0293313	-0.131973	0.00720615	0.0006246
cg12072519	NA	NA	2.74473	0.000625111	0.0006251
cg01512787	-0.0131332	0.612828	-0.0684628	0.000139021	0.0006253
cg21644387	-0.0617415	0.0109457	-0.105766	0.0141797	0.0006256
cg13615337	-0.048407	0.0078995	-0.0705738	0.0251677	0.0006257
cg22565312	-0.152116	0.0783997	-0.313807	0.00147167	0.0006277
cg01474544	-0.145149	0.0207092	-0.266526	0.00641115	0.0006282
cg00393047	-0.105125	0.0239846	-0.164557	0.00733423	0.0006284
cg10353925	-0.0210147	0.00944956	-0.0287544	0.0223148	0.0006286
cg06517956	-0.121844	0.00341534	-0.103899	0.0745056	0.0006287
cg13890742	-0.744564	0.000772451	-0.371704	0.262366	0.000629
cg11463657	-0.0776564	0.00274047	-0.110058	0.0867443	0.0006291
cg13508282	-0.0434688	0.0113723	-0.0914332	0.00921058	0.0006311
cg13823397	-0.0301394	0.0255094	-0.0747816	0.00240137	0.0006327
cg01797036	-1.07181	0.000548555	-0.441222	0.224945	0.0006336
cg01337940	-0.329323	0.0510134	-0.551842	0.00329292	0.0006356
cg00505318	-0.100374	0.0347417	-0.169784	0.00460863	0.0006381
cg17181386	-0.0715545	0.0148918	-0.16463	0.0054985	0.0006389
cg16411541	-0.886404	0.0129915	-1.01891	0.0185752	0.0006401
cg18340578	-1.15478	0.00476921	-0.849414	0.0467927	0.0006416
cg16568248	-0.165192	0.00364924	-0.120593	0.0625646	0.0006418
cg01298102	-0.211945	0.00450988	-0.185664	0.056766	0.0006421
cg03461777	-0.0519532	0.00108204	-0.0315095	0.236582	0.0006428
cg18314483	-0.134687	0.00144186	-0.0853136	0.164524	0.0006439
cg04730047	-0.18613	0.0387106	-0.357819	0.00326172	0.000645
cg15223278	-0.0841936	0.00733713	-0.112051	0.0308779	0.0006464
cg05745656	-0.379156	0.0196468	-0.825265	0.00474689	0.0006466
cg04686319	-0.0900633	0.0175008	-0.203965	0.00485943	0.0006472
cg24759892	-0.125791	0.00195274	-0.085365	0.122462	0.0006484
cg16468346	-0.0285176	0.0764624	-0.0806088	0.000575763	0.0006489
cg20362866	-0.107111	0.103451	-0.421977	9.98e-05	0.0006492
cg07481398	-0.234652	0.00508686	-0.375631	0.0386494	0.0006497
cg14824005	NA	NA	-2.04482	0.000650434	0.0006504
cg02386353	-0.515799	0.00175358	-0.302383	0.110006	0.0006518
cg15850870	-0.0692738	0.00205193	-0.0508099	0.126951	0.0006523
cg13699583	-0.0461616	0.0053935	-0.0559656	0.0463901	0.0006526
cg05092478	-0.0595264	0.010868	-0.122771	0.0105834	0.0006529
cg10582712	-0.114956	0.00528269	-0.150863	0.0451966	0.0006537
cg09012337	0.32974	0.00137719	0.241915	0.215216	0.0006547
cg21741854	-0.0832773	0.000620751	-0.0374257	0.377949	0.0006553
cg11121252	-0.554777	0.00935739	-0.672951	0.0259355	0.0006554
cg14275931	-0.219786	0.0055586	-0.155292	0.0388181	0.0006566
cg09993699	-0.491589	0.00526351	-0.503556	0.0507817	0.0006593
cg04704498	-0.139385	0.0332496	-0.197422	0.00647855	0.0006623
cg13088556	-0.307389	0.00021499	-0.0825776	0.451057	0.0006631
cg01949455	0.833527	0.00126139	0.504907	0.194686	0.0006647
cg00463840	-0.0261199	0.00053328	-0.0103342	0.481488	0.000668
cg01211065	-0.276576	0.0102449	-0.593987	0.0107154	0.0006694
cg15103076	-0.0448874	0.00372944	-0.048749	0.074717	0.0006695
cg04035162	-0.106423	0.0104808	-0.139738	0.0222843	0.0006696
cg07622201	-0.0744529	0.000489113	-0.0282143	0.183493	0.0006717
cg23959519	-0.651325	0.129725	-0.856424	0.00214005	0.0006735
cg22402378	-0.136491	0.00521047	-0.153507	0.0517501	0.0006756
cg18530712	-0.0460536	0.0294478	-0.11709	0.0020866	0.0006776
cg06122644	-0.0895973	0.0110035	-0.167897	0.0132532	0.0006777
cg20900540	-0.108161	0.00364676	-0.101172	0.0780998	0.0006792
cg19881433	-0.141304	0.0164219	-0.194239	0.0137029	0.0006798
cg04657736	-0.235282	0.00854246	-0.199839	0.0301158	0.0006802
cg06458741	-0.030108	0.312165	-0.097408	0.000257693	0.0006803
cg11765312	-0.058205	0.00909542	-0.0815968	0.0247857	0.0006804
cg05166475	-0.0884159	0.00578538	-0.0901382	0.0475732	0.0006811
cg20331074	-0.04858	0.00839738	-0.0883159	0.0191198	0.0006811
cg00661735	0.0497749	0.00156158	0.0312087	0.156725	0.0006812
cg06733281	-0.0590053	0.046904	-0.0798261	0.00509165	0.0006813
cg21219744	0.316484	0.0374605	0.601363	0.00367446	0.000682
cg05208396	-0.109362	0.000534428	-0.0429619	0.465146	0.0006827
cg03295107	NA	NA	-0.160648	0.000682724	0.0006827
cg14485078	-0.0278712	0.00111454	-0.0165954	0.242293	0.0006845
cg04468568	-0.0793988	0.0769571	-0.277466	0.000241159	0.0006846
cg03610049	0.550186	0.102681	1.25532	0.00102675	0.0006853
cg02296807	-0.0308946	0.00157032	-0.0200904	0.166749	0.0006865
cg02181624	-0.0593417	0.0113512	-0.149325	0.0065778	0.0006865
cg06139060	0.0265803	0.000687335	NA	NA	0.0006873
cg18345229	-0.0341109	0.0267091	-0.0820951	0.00279997	0.0006883
cg06580074	0.0626674	0.00570482	0.0517521	0.0461302	0.0006893
cg01490904	-0.595122	0.00752451	-0.777097	0.0327935	0.0006893
cg01901788	-0.143511	0.00457028	-0.170659	0.0598347	0.0006901
cg25849916	-3.6631	0.00317593	-1.17924	0.0119873	0.0006904
cg09334977	-0.0162113	0.0215741	-0.0372293	0.00403875	0.0006905
cg22516745	-0.223792	0.0130494	-0.357614	0.0146632	0.0006908
cg07013020	-0.138346	0.0713955	-0.276285	0.00190386	0.0006913
cg16763513	-0.137222	0.00150621	-0.103333	0.210198	0.0006927
cg06368300	-0.22609	0.00237912	-0.278506	0.125632	0.0006938
cg00733493	-0.0922597	0.00899776	-0.102925	0.0299394	0.0006947
cg06221609	-0.0443487	0.0190528	-0.0997596	0.00493977	0.0006961
cg15248656	-0.0563216	0.00342381	-0.059404	0.0868581	0.0006989
cg19124424	-0.0832259	0.0166283	-0.230015	0.00317981	0.0007035
cg22543076	-0.0587462	0.00203951	-0.0471433	0.151293	0.0007037
cg11697317	-0.0275354	0.00137714	-0.0167697	0.188006	0.0007039
cg12726743	-0.246342	0.0079439	-0.311815	0.0324638	0.0007049
cg13721246	-0.119948	0.0262676	-0.275454	0.0033704	0.0007058
cg11108228	-0.0227027	0.0394604	-0.0561646	0.00179546	0.000706
cg00646396	-0.141924	0.0141831	-0.221356	0.0142589	0.0007063
cg14640367	-0.128713	0.00714901	-0.242341	0.0227854	0.0007066
cg15922680	-0.0664002	0.000119868	0.0177596	0.668564	0.0007074
cg23790837	NA	NA	-0.243248	0.000708621	0.0007086
cg04043642	-0.142704	0.00287888	-0.133385	0.107352	0.0007088
cg26975987	-0.0451151	0.0121824	-0.0728955	0.0159834	0.0007088
cg02209915	-0.168787	0.00368562	-0.122266	0.0690989	0.00071
cg18108623	-0.829156	0.00136592	-0.44072	0.140971	0.0007128
cg06682445	-0.0821068	0.001585	-0.0589821	0.195923	0.0007128
cg16079645	-0.144107	0.00101147	-0.0708842	0.182466	0.0007131
cg01848910	-0.185262	0.0115792	-0.255047	0.0206309	0.0007134
cg10469117	-0.0326348	0.102672	-0.130821	0.000103847	0.0007142
cg23931121	-0.0174558	0.0500534	-0.0307691	0.0034688	0.0007147
cg11835015	-0.182483	0.00110045	-0.101035	0.228025	0.0007149
cg14178765	-0.110472	0.00447419	-0.108511	0.0665838	0.0007168
cg02891208	-0.0206842	0.000212699	-0.0037335	0.688983	0.0007169
cg02104009	-0.133948	0.00297645	-0.102718	0.0949531	0.0007178
cg10109776	-0.42576	0.0112452	-0.501313	0.0241233	0.0007194
cg18953506	-0.0853658	0.0056551	-0.093924	0.0512807	0.0007212
cg13428934	-0.0207858	0.0318365	-0.0567944	0.00163509	0.0007218
cg01127300	-0.118324	0.00728884	-0.278883	0.0147344	0.0007219
cg13484581	0.69053	5.06e-05	0.134371	0.396313	0.0007225
cg06065719	-0.264182	0.00360072	-0.186428	0.0703141	0.0007228
cg18174404	-0.172739	0.126868	-0.674706	0.000112804	0.0007244
cg22803560	-0.129356	0.0218409	-0.303465	0.00399322	0.0007247
cg06237128	NA	NA	-0.118011	0.000725353	0.0007254
cg06821075	-0.0174576	0.00202241	-0.0126578	0.146731	0.0007259
cg13021445	-0.066247	0.0171701	-0.107461	0.0114107	0.0007266
cg16138454	-0.0931859	0.00680944	-0.0885039	0.0427878	0.0007269
cg16337763	-0.445687	0.0216603	-0.618145	0.0110841	0.0007275
cg18919867	-0.171527	0.0131086	-0.157631	0.0215413	0.000728
cg25135125	-0.0664141	0.00211624	-0.0530927	0.150561	0.0007283
cg19801120	-0.0685371	0.0039758	-0.0874039	0.0717589	0.0007284
cg17723264	-0.184217	0.0978779	-0.479029	0.000758656	0.0007284
cg11792826	-0.068007	0.0428744	-0.102301	0.00525618	0.0007291
cg09840824	-0.0464879	0.0126462	-0.077943	0.0150428	0.0007305
cg01470395	-0.0972604	0.00877205	-0.118547	0.0311674	0.0007307
cg03770138	-0.187407	0.000783555	-0.0888475	0.309973	0.000731
cg24467290	-0.0955439	0.000673134	-0.0420514	0.370088	0.0007311
cg15035721	-0.114965	0.00892528	-0.144345	0.0301157	0.0007326
cg11649056	-0.0791913	0.000699591	-0.0355535	0.35628	0.0007329
cg20218670	-0.0199946	0.00100173	-0.010755	0.267191	0.0007332
cg18315623	0.0202784	0.011117	0.0262078	0.0234612	0.0007334
cg24497582	-0.0895822	0.0295675	-0.198404	0.00345974	0.0007335
cg11073381	-0.105366	0.0116439	-0.123935	0.0237853	0.0007337
cg11807040	-0.0209902	0.00305769	-0.0215956	0.104834	0.0007338
cg04164245	-0.0981257	0.00481655	-0.130561	0.0566744	0.000734
cg02539153	0.317423	1.01e-05	-0.0189716	0.839085	0.0007361
cg08578503	-0.0487399	0.00385711	-0.0550979	0.07951	0.0007372
cg14180004	-0.0277216	0.0333804	-0.0785107	0.00140647	0.0007377
cg10772169	-0.146009	0.0131161	-0.204804	0.0184628	0.0007379
cg25193276	-0.204448	0.00236357	-0.159167	0.131192	0.0007382
cg18775702	-0.0533784	0.00826554	-0.0970096	0.0215123	0.0007383
cg22475082	-0.0363625	0.00714305	-0.0707919	0.0228062	0.0007389
cg02785313	-0.0680101	0.00362579	-0.0608557	0.0856393	0.0007391
cg01025676	-0.783366	0.00162842	-0.450571	0.140442	0.0007396
cg24138605	-0.04528	0.00115299	-0.0288919	0.293481	0.0007403
cg01804745	0.715572	0.00336073	0.567492	0.0879631	0.0007412
cg07430193	-0.0950427	0.0022605	-0.0878252	0.150368	0.0007414
cg06670786	-0.019356	0.0897669	-0.0431664	0.00130941	0.0007415
cg00871353	-0.0638141	0.000167567	-0.00154762	0.962846	0.0007427
cg15482928	-0.0444449	0.0130116	-0.0548574	0.0209184	0.000743
cg16907508	-0.180279	0.0094822	-0.18854	0.0309832	0.0007432
cg14801238	-0.067858	0.00694815	-0.185524	0.0114692	0.0007438
cg15201545	NA	NA	-2.31426	0.000744388	0.0007444
cg06077949	NA	NA	-3.62167	0.000744635	0.0007446
cg24685241	-0.0273062	0.0232416	-0.0494386	0.00713679	0.0007451
cg18880986	-0.0709924	0.00301158	-0.0523125	0.0944631	0.0007455
cg16952139	-0.085968	0.08923	-0.208083	0.00104701	0.0007473
cg01878366	-0.101656	0.00620495	-0.099538	0.049158	0.000751
cg00545102	-0.0645082	0.000858398	-0.0337219	0.393542	0.0007549
cg15209921	-0.0543743	0.00136865	-0.0382454	0.257544	0.0007555
cg13770924	-0.0555457	0.0253652	-0.129179	0.0036842	0.0007571
cg24718163	0.195205	0.764446	1.2017	0.000287487	0.0007571
cg00668034	-0.531299	0.000272971	-0.125467	0.587821	0.0007577
cg22961107	-0.0972546	0.000988877	-0.0502197	0.260881	0.0007583
cg18643421	-0.0585236	0.0176845	-0.162548	0.00323584	0.0007597
cg02299971	-0.145614	0.0670625	-0.179785	0.00443517	0.0007599
cg00447208	-0.446531	0.00883028	-0.492341	0.0339082	0.0007623
cg08021815	-0.0267823	0.0108149	-0.0358131	0.0245237	0.0007632
cg14637146	-0.271215	0.0030059	-0.200699	0.0979387	0.0007639
cg26306869	-0.035236	0.0285178	-0.076898	0.00392247	0.0007644
cg23124382	-0.218485	0.00533782	-0.183537	0.0564348	0.0007663
cg10122079	-0.281869	0.00555573	-0.293486	0.0565425	0.0007663
cg24439657	-0.0739946	0.0026704	-0.0576753	0.118623	0.0007666
cg09281876	-0.0413766	0.00157966	-0.0236541	0.153247	0.0007674
cg15036867	-0.105253	0.408835	-0.568875	4.46e-05	0.0007676
cg09460159	0.0797383	0.739765	0.843651	3.58e-05	0.0007689
cg11009830	-0.21452	0.00217839	-0.143166	0.130354	0.0007694
cg13625021	-0.0582618	0.0479996	-0.0982983	0.00422355	0.0007698
cg20298778	NA	NA	-0.157714	0.000771607	0.0007716
cg17297669	-0.09611	0.00909786	-0.106651	0.0332434	0.0007717
cg06991118	-0.280158	0.0128259	-0.253075	0.0233555	0.0007727
cg14375046	-0.260358	0.0957871	-0.753785	0.000563418	0.0007769
cg00917416	-0.306073	0.00130711	-0.168751	0.194248	0.0007787
cg17170819	-0.0627098	0.000491157	-0.0220348	0.438325	0.0007801
cg10382041	-0.018448	0.0519361	-0.0324451	0.00371042	0.0007804
cg05801153	-0.0572308	0.0127175	-0.0730231	0.0220717	0.0007806
cg18935108	-0.118474	0.00113272	-0.0800635	0.355562	0.000782
cg14529483	-0.0348631	0.00900945	-0.0562632	0.0249181	0.000782
cg21721775	-0.0743582	0.0306214	-0.145477	0.00488508	0.000782
cg23038338	-0.081711	0.0519997	-0.198397	0.001677	0.0007821
cg02079455	-0.0482428	0.0276129	-0.107272	0.00397489	0.0007831
cg05379506	-0.114246	0.00538273	-0.124416	0.0595018	0.0007834
cg09438943	-0.0429976	0.0257963	-0.0802011	0.00642825	0.0007843
cg21537049	-0.0907524	0.000776293	-0.0408514	0.304094	0.0007856
cg25602666	-0.0249059	0.0096952	-0.0287379	0.0312551	0.0007857
cg11959896	-0.0582424	0.017438	-0.199578	0.0015968	0.0007874
cg14326354	-0.0582536	0.0605858	-0.133489	0.00176393	0.0007879
cg18229914	NA	NA	-3.71836	0.000788412	0.0007884
cg10839615	NA	NA	-0.0362154	0.000788464	0.0007885
cg17308214	-0.19041	0.0017726	-0.113732	0.148325	0.000789
cg20938391	-0.0953428	0.00180798	-0.0601247	0.159227	0.0007891
cg07259245	-0.0997245	0.000950151	-0.0564718	0.414134	0.0007917
cg01286655	-0.240323	0.0513398	-0.686646	0.000981779	0.0007918
cg15161171	0.0353848	0.0152561	0.0885273	0.00565278	0.0007921
cg09143007	-0.133694	0.0425934	-0.269671	0.00338835	0.0007943
cg07914621	-0.189197	0.00155171	-0.109163	0.169715	0.0007944
cg06178669	-0.42551	0.0185067	-0.443084	0.0168818	0.0007956
cg22133562	-0.263776	0.0238449	-0.447867	0.0084352	0.0007972
cg14320625	-0.111333	0.00436621	-0.150909	0.0689247	0.0007975
cg27520661	-0.033449	0.0029474	-0.0386086	0.118225	0.0007987
cg13491234	-0.110422	0.00382679	-0.116037	0.0894515	0.0007991
cg11889371	-0.120685	0.00298321	-0.095764	0.11078	0.0007994
cg05975928	-0.0431948	0.0134021	-0.10861	0.00662796	0.0008003
cg26832893	-0.826399	0.00522247	-0.842637	0.0637413	0.0008018
cg09040174	-0.0181418	0.0095764	-0.0297288	0.0235029	0.0008021
cg09299388	-0.0541118	0.0073132	-0.0813304	0.035298	0.0008026
cg03732020	-0.0731584	0.00825412	-0.0807948	0.038526	0.0008033
cg19602308	-0.10852	0.00153771	-0.0658506	0.19424	0.0008039
cg09997062	-0.0702431	0.0702921	-0.14808	0.00200484	0.0008056
cg26678425	-0.0452158	0.0312217	-0.133234	0.00147073	0.0008062
cg23516261	-0.173497	0.0292813	-0.265941	0.00819402	0.0008083
cg03248620	-0.059226	0.0156656	-0.0906786	0.0153598	0.0008091
cg15032048	NA	NA	-0.509375	0.000810762	0.0008108
cg19139858	-0.0295759	0.00064222	-0.011922	0.365173	0.0008114
cg26164910	-0.133196	0.085377	-0.375381	0.000710669	0.000812
cg18841668	-0.0664586	0.00313824	-0.0644705	0.114595	0.0008122
cg16942223	-0.363863	0.00491723	-0.340695	0.0688216	0.0008135
cg05980569	-0.212097	0.00248531	-0.134805	0.10992	0.0008136
cg14623267	-0.148708	0.0103602	-0.279926	0.0176107	0.0008138
cg26327528	-0.0877485	0.0004348	-0.0260863	0.544806	0.0008142
cg17023292	-0.0782767	0.00122598	-0.0472622	0.287099	0.0008145
cg02589576	-0.0973785	0.00846848	-0.131883	0.0338325	0.0008148
cg02579706	-0.0206537	0.0308406	-0.0273267	0.00929235	0.0008149
cg10840704	-0.0601508	0.00317622	-0.0582176	0.113475	0.0008152
cg05659316	-0.0533343	0.0114647	-0.0852412	0.0203495	0.0008152
cg03012524	-0.0601239	0.109932	-0.251216	9.61e-05	0.0008162
cg07205823	-0.0878051	0.101678	-0.248029	0.000633188	0.0008164
cg00090265	0.0721073	0.00325794	0.0598913	0.105493	0.0008172
cg05507234	0.0262671	0.00285147	0.0236813	0.127554	0.0008174
cg03156948	-0.147377	0.00246789	-0.108124	0.134523	0.0008176
cg00667298	-0.0654235	0.0120506	-0.0931986	0.0222954	0.0008195
cg18817664	-0.21381	0.00323892	-0.2142	0.111918	0.0008203
cg08660634	-0.235217	0.0647409	-0.425987	0.0030678	0.0008213
cg10517193	0.151725	0.0026185	0.13512	0.141648	0.000822
cg24674703	-0.0958798	0.0205485	-0.206524	0.00625505	0.0008224
cg16692494	-0.0869596	0.00284701	-0.0675911	0.119485	0.0008225
cg09895893	-0.0527637	0.131688	-0.261317	3.14e-05	0.0008255
cg05881753	0.0307749	0.0020798	0.0221907	0.167385	0.0008276
cg08657449	-0.0789618	0.00269485	-0.0772172	0.1402	0.0008276
cg05692532	-0.22579	0.000169095	-0.0483499	0.522563	0.0008278
cg14678442	NA	NA	3.606	0.000827937	0.0008279
cg21700772	-0.116385	0.0354372	-0.190322	0.00637157	0.0008283
cg01541814	-2.13523	0.0021175	-0.961322	0.0580294	0.000829
cg03950225	-0.0908947	0.0206018	-0.297541	0.00167437	0.0008306
cg05883098	-0.0729861	0.00293668	-0.0602122	0.121349	0.0008318
cg08796240	-0.0592433	0.00916727	-0.0758011	0.0332876	0.0008325
cg10257000	0.0440151	5.02e-05	-0.00238006	0.888595	0.0008335
cg08579514	-0.016682	0.0788069	-0.0437753	0.00100325	0.0008343
cg22103764	-2.6705	0.000421719	-0.90709	0.232502	0.0008373
cg20239369	-0.0776485	0.00021753	-0.00068339	0.98753	0.0008378
cg04786693	-0.0615134	0.00701042	-0.0633565	0.048677	0.0008383
cg15289144	-0.0439988	0.446218	-0.263638	3.57e-05	0.0008398
cg10199736	-0.0211344	0.000384666	-0.00531872	0.612774	0.0008418
cg05674377	-0.219687	0.00114953	-0.106499	0.189624	0.0008439
cg18038930	-0.0678845	0.001523	-0.0431598	0.230432	0.0008448
cg15940161	-0.184163	0.0129142	-0.25883	0.0217673	0.0008453
cg02406084	-0.783111	0.00805306	-0.649598	0.0401369	0.0008455
cg24050716	-0.0212037	0.00833197	-0.0235849	0.0403065	0.0008463
cg14338830	-0.0412061	0.00220359	-0.0291191	0.156671	0.0008468
cg01512654	-0.1363	0.043212	-0.27277	0.00366483	0.0008468
cg13537646	-0.168075	0.00126731	-0.0916561	0.232854	0.0008469
cg02848750	-0.0303105	0.00566066	-0.0487278	0.0468518	0.0008469
cg06916315	-1.00811	0.00983182	-0.882541	0.0335343	0.0008472
cg00237753	-0.193313	0.0202491	-0.322677	0.0109698	0.0008477
cg12605068	-0.0499033	0.0303019	-0.145595	0.00169351	0.0008482
cg08694578	-0.0464186	0.0328669	-0.0967656	0.00433184	0.0008491
cg11893101	-0.189574	0.0419543	-0.393244	0.0034703	0.0008491
cg02674693	-0.0212639	0.0258103	-0.0348381	0.00887583	0.0008497
cg08524891	-0.0372429	0.0352802	-0.0848494	0.0032163	0.0008503
cg27394566	-0.0696235	0.00195427	-0.0531708	0.198174	0.0008515
cg14646214	-0.0386716	0.00671267	-0.0574058	0.0422113	0.0008518
cg09080120	-0.0586394	0.0300323	-0.125808	0.00443445	0.0008522
cg02106466	-0.0937672	0.0389449	-0.262724	0.00151683	0.0008527
cg10796805	-0.307834	0.00361384	-0.241957	0.0949259	0.000853
cg16162391	-0.467768	0.0942756	-1.31871	0.000705438	0.000853
cg04736120	-0.10318	0.00651413	-0.096968	0.0535153	0.0008539
cg14862654	-0.0831913	0.00444804	-0.0806524	0.0818725	0.0008557
cg08370500	-0.109892	0.0203362	-0.191457	0.0103138	0.000858
cg08647951	-0.0298627	0.00385822	-0.0347301	0.0943382	0.0008614
cg21256931	-0.0575528	0.128828	-0.230071	0.000125485	0.0008616
cg20594768	-0.0499909	0.000610726	-0.0177532	0.526477	0.0008618
cg00398510	-0.355177	0.0363044	-0.598408	0.00619868	0.0008624
cg19645256	-0.0824585	0.0154855	-0.262814	0.00288265	0.0008626
cg01445725	-0.11527	0.00200028	-0.0723593	0.155926	0.0008627
cg05193970	-0.184854	0.00244352	-0.174503	0.165819	0.0008645
cg08673945	-0.0933904	0.169458	-0.340144	0.000191036	0.0008646
cg03653137	-0.0114515	0.0721449	-0.0295007	0.00119343	0.0008657
cg02900599	-0.793525	0.0124386	-0.776606	0.0276713	0.0008659
cg01848079	-0.0907325	0.048295	-0.363593	0.000249341	0.0008662
cg21550372	-0.090497	0.0119504	-0.123162	0.025072	0.0008679
cg07048592	0.0146184	0.000123963	-0.00309702	0.708083	0.0008694
cg19753140	-0.015943	0.000789681	-0.00695813	0.411478	0.0008707
cg17201542	-0.0274683	0.0679991	-0.091899	0.000456097	0.0008749
cg13998543	NA	NA	-0.0840807	0.000878439	0.0008784
cg18257796	-0.11482	0.0538397	-0.207783	0.00387721	0.0008786
cg18755114	0.303944	0.639726	-1.30978	7.2e-05	0.0008787
cg19321304	-0.0342667	0.000904496	-0.0156914	0.298313	0.0008807
cg24917037	NA	NA	1.80241	0.000880753	0.0008808
cg23424194	0.0793582	0.000826662	0.034276	0.27393	0.0008813
cg24236510	-0.0209825	0.00221657	-0.0241367	0.189136	0.0008824
cg04326743	-0.0247248	0.00209281	-0.0182384	0.18498	0.0008832
cg17642041	-0.0546232	0.0103896	-0.0895088	0.0240594	0.0008834
cg13718003	-0.0271927	0.0185543	-0.0523041	0.00978157	0.0008837
cg08464688	-0.0304526	0.0430493	-0.0791549	0.00186581	0.0008837
cg26075339	-0.0874993	0.0635989	-0.162723	0.00320288	0.0008841
cg08216099	-0.10358	0.0071204	-0.0969923	0.0505209	0.0008843
cg05606407	0.0229028	0.0223586	0.0367447	0.0110662	0.0008851
cg08215649	NA	NA	-0.126013	0.00088553	0.0008855
cg20500085	-0.102332	0.041646	-0.285648	0.00151271	0.000886
cg25725999	-0.0512891	0.00916351	-0.0555688	0.0386883	0.0008875
cg26237003	-0.0416491	0.285859	-0.187887	8.05e-05	0.0008875
cg15815930	-0.0971556	0.000542891	-0.0275363	0.641407	0.0008878
cg00926318	-0.196528	0.0233918	-0.349113	0.0089913	0.0008887
cg17306499	2.49219	0.00105154	0.802103	0.0400244	0.0008894
cg14904733	-0.0113846	0.00145218	-0.00857845	0.318014	0.0008895
cg03376975	0.0743716	2.83e-05	0.0035063	0.869503	0.0008913
cg07823267	-0.098414	0.0191168	-0.15274	0.0137317	0.0008933
cg11099756	-0.0681226	0.00394176	-0.0652539	0.0985538	0.0008939
cg06453117	-0.065103	0.0246546	-0.0924017	0.0118859	0.0008939
cg18401376	-0.0813998	0.00765304	-0.102645	0.0442104	0.0008947
cg17867252	-0.140218	0.00248759	-0.0790669	0.0990082	0.0008965
cg05355757	-0.306969	0.00361525	-0.247993	0.102711	0.000897
cg22432933	-0.0879296	0.0243989	-0.202347	0.00489846	0.0008974
cg18126978	-0.0802593	0.0167411	-0.0870675	0.0211061	0.0008998
cg20654210	-0.0557059	0.0269194	-0.116393	0.00565115	0.0009006
cg26204978	-0.0735003	0.00890856	-0.0950027	0.0372217	0.0009013
cg08493167	-0.126786	0.00427878	-0.0990161	0.0830914	0.0009025
cg09801968	-0.0585842	0.0159675	-0.110481	0.0122611	0.0009025
cg07553108	-0.0274591	0.0209679	-0.058039	0.00718367	0.0009028
cg17829746	-0.012152	0.00768285	-0.0206835	0.0330864	0.0009041
cg25705792	-0.122335	0.0210835	-0.212307	0.0106339	0.0009049
cg24987745	-0.0471387	0.000814318	-0.0192396	0.635296	0.0009057
cg13982037	-0.129898	0.00247426	-0.0921852	0.148018	0.0009057
cg26575535	-1.10248	0.0122914	-0.791208	0.0247098	0.0009073
cg16590070	-0.112649	0.0121976	-0.118184	0.0296132	0.0009075
cg11532609	-0.133713	0.00622058	-0.176038	0.0548908	0.0009088
cg01159718	-0.0560784	0.00370904	-0.0625479	0.106492	0.000909
cg19020602	-0.0993571	0.00830539	-0.103623	0.044433	0.0009101
cg12598025	-0.086814	9.16e-05	0.0160502	0.71213	0.0009107
cg23944298	-0.184084	0.0071337	-0.181738	0.0524434	0.000911
cg07559319	-0.0312468	0.0469434	-0.0745953	0.00233274	0.000912
cg20882721	-0.0667083	0.00236312	-0.0469853	0.157851	0.0009144
cg21780796	-0.0600078	0.0277904	-0.145446	0.00378145	0.000915
cg09983749	-0.776762	0.04513	-1.34055	0.0051836	0.000915
cg06499112	-0.0427225	0.00157895	-0.0319603	0.291446	0.0009151
cg16136262	-0.62618	0.0491248	-1.12116	0.00449181	0.0009155
cg18584618	-0.150985	0.00742179	-0.161935	0.0502664	0.0009168
cg07594247	-0.130005	0.00135585	-0.0747448	0.271086	0.0009169
cg17247959	-0.175427	0.034891	-0.51254	0.0016124	0.0009179
cg10437900	-0.086561	0.0047882	-0.10111	0.0794167	0.0009186
cg27296413	-0.115882	0.097978	-0.216874	0.00233575	0.0009204
cg02978097	-0.216876	0.00041884	-0.0698691	0.331244	0.0009232
cg07025785	-1.24736	0.000593355	-0.457055	0.235831	0.0009232
cg09867208	-0.0312256	0.0185863	-0.0810221	0.00495106	0.0009233
cg21259215	-0.185411	0.0107153	-0.283472	0.0267596	0.0009239
cg00641609	-0.0367872	0.00320521	-0.0316877	0.126784	0.000924
cg00063748	-0.0921775	0.00578373	-0.0862029	0.0665642	0.0009252
cg14076258	-0.134459	0.00142761	-0.0727202	0.216148	0.0009253
cg07334912	-0.829775	0.0014894	-0.452914	0.205427	0.0009255
cg20176173	-0.421403	0.0118675	-0.555997	0.0278684	0.0009261
cg10236416	-0.0777001	0.0166662	-0.132511	0.0143648	0.0009261
cg13005974	NA	NA	-0.856266	0.000926205	0.0009262
cg00324097	-0.0665992	0.219095	-0.298726	7.38e-05	0.0009266
cg02162815	0.018854	0.000683967	0.0072779	0.396161	0.0009267
cg15611098	-0.0344653	0.00220108	-0.0267405	0.191781	0.0009267
cg09225052	-0.117878	0.00318057	-0.0841876	0.112266	0.0009283
cg02419123	-0.0997936	0.00245493	-0.0772129	0.166756	0.0009288
cg18817550	-0.0840994	0.00939962	-0.113559	0.0351358	0.0009288
cg18161374	-1.17566	0.00446452	-0.76481	0.0664916	0.0009298
cg04604656	-0.184334	0.0233095	-0.32222	0.00977919	0.00093
cg16337628	-0.067119	0.000412758	-0.0113689	0.775405	0.0009309
cg18738344	-0.125499	0.00193884	-0.0774764	0.177264	0.0009311
cg18982384	NA	NA	-0.0780394	0.000931481	0.0009315
cg14314770	-0.0687851	0.0104127	-0.131043	0.0202843	0.0009318
cg21752270	-0.0786959	0.0103287	-0.0956831	0.0343823	0.0009329
cg20606274	0.0136884	0.0240381	0.0235314	0.00978899	0.0009331
cg21513088	-0.39937	0.00255826	-0.28428	0.147974	0.0009332
cg17343253	-0.0902719	0.00189218	-0.0545391	0.177488	0.0009335
cg10860275	-0.407363	0.016688	-0.405142	0.0222523	0.0009336
cg09755932	-0.0819408	0.0397827	-0.26906	0.000904435	0.0009357
cg15426225	-0.0431873	0.0134483	-0.0783591	0.0165722	0.0009358
cg04027576	-0.16183	0.0300554	-0.223336	0.0106341	0.0009385
cg10251007	-0.732698	0.00277392	-0.532851	0.137669	0.0009397
cg08687025	-0.198784	0.00275731	-0.176109	0.156602	0.0009399
cg12284235	-0.0111177	0.0757438	-0.0288924	0.00123538	0.0009413
cg03554099	-0.0228127	0.00283615	-0.0146642	0.11477	0.0009416
cg02121104	-0.163511	0.0454488	-0.439671	0.00171494	0.0009417
cg07816074	-0.225462	0.00510206	-0.199841	0.0770984	0.0009442
cg16525470	-0.159389	0.140362	-0.314154	0.00168676	0.000945
cg15089181	-0.0332468	0.0445997	-0.106307	0.000912697	0.0009463
cg22931335	-0.105331	0.00469853	-0.0959435	0.0854997	0.0009464
cg17981284	0.0405157	0.00132432	0.0201426	0.200151	0.000947
cg10272176	-0.116308	0.0112731	-0.194981	0.0231213	0.0009473
cg00589864	0.804456	0.165784	1.89194	0.00103706	0.000954
cg24975638	-0.0149421	0.0139091	-0.0283918	0.0150761	0.0009545
cg14714391	-0.288212	0.0821614	-0.92961	0.000522264	0.0009549
cg04746851	-0.333884	0.123271	-0.71507	0.00155191	0.0009574
cg16802137	-0.40989	0.0065705	-0.413568	0.0606543	0.0009585
cg17597706	-0.0424328	0.0281245	-0.109592	0.00328169	0.0009586
cg26884570	-0.244134	0.0360903	-0.606563	0.00284622	0.0009599
cg06860265	-0.0193251	0.00215453	-0.0129792	0.180775	0.00096
cg24137448	-0.153426	0.00109208	-0.0689597	0.202782	0.0009625
cg07259882	-0.214466	0.00541772	-0.153489	0.0630734	0.0009628
cg13752184	0.0631	0.00363622	0.0732291	0.115365	0.0009631
cg01942468	-0.0146899	0.00245985	-0.0122936	0.182288	0.0009636
cg07863545	-0.146743	0.00194628	-0.127154	0.250486	0.000965
cg04481170	-0.220594	0.00566266	-0.23716	0.0714449	0.0009655
cg01947239	-0.0857484	0.00292719	-0.070369	0.145975	0.000966
cg01152023	-0.0804883	0.0324605	-0.131361	0.00824728	0.0009682
cg22432387	-0.148894	0.00132928	-0.091129	0.351204	0.0009692
cg16967578	-0.0497462	0.133528	-0.151501	0.000508183	0.0009703
cg15683107	-0.0588374	0.014339	-0.0866653	0.0216489	0.0009706
cg12328837	-0.0234438	0.0202551	-0.0412703	0.0117377	0.0009713
cg16626809	-0.465534	0.00727531	-0.354721	0.0490997	0.0009724
cg15584813	-0.192694	0.00110707	-0.101534	0.406898	0.0009734
cg01815626	-0.168834	0.00449171	-0.11227	0.0721295	0.0009738
cg21446725	-0.369512	0.00211232	-0.268239	0.20611	0.0009745
cg25325322	-0.342236	0.00327359	-0.290819	0.131671	0.0009779
cg21908208	-0.296001	0.0492107	-0.531557	0.0048073	0.0009799
cg24161740	-0.633285	0.0334074	-0.842254	0.0104341	0.0009815
cg15541371	0.0479607	0.000965576	0.0203315	0.2086	0.0009835
cg18601017	-0.0442562	0.001857	-0.027196	0.204146	0.0009838
cg21756782	-0.0689007	0.0059925	-0.0851859	0.065156	0.0009839
cg05844713	-0.848728	0.0510161	-1.10183	0.00717894	0.0009848
cg21549666	-0.0536162	0.00866722	-0.0846449	0.0351161	0.000985
cg23138250	-0.108777	0.0048807	-0.103398	0.0865648	0.0009855
cg24623196	-0.926165	0.00330376	-0.569977	0.0934832	0.0009856
cg15680720	NA	NA	-1.49925	0.00098593	0.0009859
cg08725655	-0.0687482	0.00533753	-0.0954069	0.0691639	0.0009864
cg13991631	-0.0488619	0.00389042	-0.0611199	0.106606	0.0009875
cg27616751	-0.0228678	0.00322134	-0.0174778	0.127426	0.0009881
cg15031685	NA	NA	-0.309323	0.000989841	0.0009898
cg16939682	-0.110389	0.00490349	-0.199288	0.0595303	0.0009911
cg01565584	-0.0137475	0.185205	-0.0499432	0.000227891	0.0009916
cg00209918	-0.0104403	0.0038706	-0.0085803	0.108078	0.000992
cg27496231	-0.0328762	0.0415106	-0.0805184	0.00269644	0.0009923
cg08600395	-0.0694543	0.00255826	-0.0630321	0.185112	0.0009934
cg23461567	-0.83724	0.00450374	-0.476005	0.0561793	0.0009935
cg09535848	-0.104004	0.00128722	-0.05517	0.293359	0.0009947
cg12987318	-0.0832459	0.00379836	-0.118334	0.102852	0.0009953
cg05945266	-0.0156622	0.019735	-0.0338695	0.00823893	0.0009969
cg26507629	-0.0660821	0.00495864	-0.0733174	0.085396	0.0009979
cg18237548	-0.209369	0.0141118	-0.341475	0.0200167	0.0009991
cg11857283	-0.219448	0.00107035	-0.1047	0.331427	0.0009996
cg04181408	-0.752544	0.248347	-0.880505	0.00202654	0.001001
cg24725175	-0.132089	0.00181415	-0.0820812	0.222741	0.001004
cg16892828	-0.133875	0.0270568	-0.210533	0.0108352	0.001004
cg02835462	-0.120513	0.00738924	-0.0862119	0.0471314	0.001006
cg03754982	-0.025669	0.00129578	-0.0138252	0.310743	0.001007
cg16089301	-0.0274526	0.0205199	-0.0528957	0.0102392	0.001007
cg21871330	-0.0745904	0.000489766	-0.0194842	0.606642	0.001008
cg19085846	-0.0755995	0.00358846	-0.0609485	0.11909	0.001008
cg08934372	-0.0513322	0.0404282	-0.126442	0.00277357	0.001008
cg12946836	-0.0685092	0.00828682	-0.0740616	0.0495781	0.001009
cg01421439	-0.0616542	0.0454825	-0.105546	0.00581306	0.001009
cg17497608	-0.0827512	0.00254315	-0.0871419	0.19176	0.00101
cg00332882	-0.0439031	0.0238071	-0.0768763	0.0104828	0.00101
cg20195882	-0.187868	0.036118	-0.481436	0.00276182	0.00101
cg08953836	-0.101454	0.111162	-0.247808	0.00124367	0.00101
cg04517429	-0.301673	0.00400901	-0.337408	0.110248	0.001011
cg09217258	-0.105167	0.019242	-0.243758	0.00729783	0.001011
cg20551080	-0.125618	0.0039511	-0.0993276	0.10539	0.001012
cg18033594	-0.196611	0.00862356	-0.174472	0.047061	0.001012
cg13639244	-0.0456504	0.0111929	-0.0810481	0.0231969	0.001013
cg03002695	-0.380806	0.197569	-1.08342	0.000597163	0.001013
cg18357563	0.725517	0.0121415	1.06909	0.0271565	0.001015
cg15680755	-0.503038	0.00198405	-0.334045	0.217696	0.001016
cg11979837	-0.406153	0.00901346	-0.461829	0.0451322	0.001018
cg04219580	-0.0199958	0.00653738	-0.0188712	0.0650962	0.00102
cg12970171	-0.157089	0.00585646	-0.175914	0.0726627	0.001021
cg04224688	-0.066624	0.120113	-0.148483	0.00153715	0.001021
cg04350237	0.675869	0.00402726	0.534362	0.104353	0.001022
cg04914562	-0.32758	0.0118864	-0.416889	0.0319752	0.001025
cg08802898	-0.0722419	0.0171886	-0.119537	0.0163689	0.001025
cg24304153	NA	NA	-0.118436	0.00102505	0.001025
cg00450824	0.700079	0.000220172	0.152569	0.515936	0.001026
cg09069900	-0.047693	0.00376631	-0.0475345	0.122531	0.001027
cg09431277	-0.0834902	0.00872377	-0.113304	0.04253	0.001027
cg04835091	-0.054962	0.00242827	-0.0486983	0.205928	0.00103
cg10819708	-0.28439	0.000883589	-0.11881	0.327239	0.001031
cg04234543	-0.0644162	0.00161892	-0.0410849	0.291038	0.001031
cg13638257	-0.283785	0.433574	-0.852328	0.000581253	0.001031
cg14928319	-0.0922851	0.000372563	-0.0206818	0.617719	0.001032
cg21529807	-0.171771	0.0325925	-0.247646	0.0104107	0.001034
cg01867647	0.333924	0.0163206	0.488122	0.0204953	0.001035
cg17594681	-0.0288739	0.00185378	-0.0211061	0.272039	0.001036
cg08999896	-0.0807642	0.00447053	-0.0942356	0.0987542	0.001036
cg14272204	-0.0577435	0.00680464	-0.0861211	0.0521592	0.001036
cg23965588	-0.0323189	0.000408892	-0.00474418	0.796821	0.001037
cg05718465	-0.0217366	0.014866	-0.0307419	0.0234292	0.001037
cg17597911	-0.0519704	0.00121887	-0.0283564	0.407507	0.001038
cg23571193	0.639289	0.00103913	NA	NA	0.001039
cg15420387	-0.942844	0.0262563	-1.02023	0.0157108	0.001039
cg27618305	-0.0394449	0.000214792	-0.00425862	0.805406	0.00104
cg13843773	0.892464	0.0030602	0.569691	0.117663	0.001041
cg24904857	-0.0605063	0.0111394	-0.0939597	0.0289497	0.001042
cg11688944	-0.124845	0.00140359	-0.0779145	0.375351	0.001043
cg02085471	-3.70729	0.0138494	-1.28381	0.00797483	0.001043
cg02377915	-0.0535962	0.0028021	-0.0394225	0.157379	0.001044
cg06366213	-0.823102	0.635834	-2.86525	0.000644449	0.001044
cg20173321	-0.0501894	0.0390406	-0.0916796	0.00620219	0.001046
cg00990587	-0.0632289	0.00965089	-0.0866598	0.0386285	0.001047
cg06045598	-0.0158662	0.00501287	-0.0192644	0.0866764	0.00105
cg24657691	-0.133715	0.00525177	-0.18316	0.0766414	0.00105
cg26772172	-0.106813	0.00353486	-0.102931	0.135366	0.001051
cg26803969	-0.0573056	0.000606927	-0.0189235	0.463211	0.001052
cg02138710	-0.0624581	0.00261321	-0.0537078	0.191032	0.001052
cg14184975	-0.0766872	0.00707071	-0.0921765	0.0594185	0.001052
cg16493726	-0.0358563	0.0256864	-0.0741073	0.00734345	0.001052
cg06007291	-0.196592	0.0153602	-0.225216	0.0267593	0.001053
cg01440796	-0.052197	0.0239255	-0.110515	0.0075071	0.001053
cg23434203	-0.168594	0.00122148	-0.0793485	0.245605	0.001055
cg11975790	-0.113555	0.0656673	-0.253211	0.00250263	0.001057
cg13480504	-0.0773146	0.0205064	-0.130631	0.0136906	0.001059
cg07179068	-0.0663744	0.040144	-0.211468	0.00121368	0.001059
cg08849829	NA	NA	-1.61084	0.00105859	0.001059
cg07526230	-0.0740587	0.0028797	-0.0589644	0.164479	0.00106
cg20511566	-0.0479442	0.00119898	-0.0240555	0.350475	0.001061
cg05241575	-0.0524128	0.0623192	-0.135857	0.00169016	0.001061
cg23075611	0.272446	0.000157525	0.0415509	0.661336	0.001062
cg26687413	-0.284007	0.0051665	-0.27345	0.0886398	0.001062
cg07450030	-0.128356	0.0292243	-0.213993	0.00983696	0.001066
cg05269040	-0.134072	0.00903747	-0.128027	0.0483635	0.001067
cg16479386	-0.0173721	0.0102719	-0.0252841	0.0348817	0.001067
cg14497346	-0.090592	0.00691804	-0.112588	0.0609961	0.00107
cg03635646	-0.0308891	0.0393835	-0.0553564	0.00654058	0.00107
cg22918656	-0.417487	0.00177297	-0.209061	0.153673	0.001071
cg05492079	-0.0321149	0.00829609	-0.0349618	0.0530025	0.001074
cg14480678	-0.12103	0.0297525	-0.179306	0.0114777	0.001074
cg04865553	-0.066439	0.0327687	-0.1062	0.00944535	0.001074
cg13976502	-0.100451	0.153893	-0.228744	0.00132941	0.001074
cg05657353	-0.0546493	0.0234922	-0.106868	0.00932115	0.001076
cg25718035	-0.427286	0.00320711	-0.42901	0.156781	0.001077
cg10536466	-0.0440499	0.00342433	-0.0465785	0.144743	0.001078
cg14627862	-0.0481443	0.0431325	-0.103473	0.00411278	0.001081
cg10218002	-0.174898	0.00373529	-0.118644	0.105132	0.001082
cg19362196	-0.0987787	0.00146108	-0.0553515	0.309326	0.001083
cg12178980	-0.813593	0.0138151	-0.712393	0.0308376	0.001085
cg18666075	-0.0836588	0.0369463	-0.16144	0.00612232	0.001086
cg05540822	-0.0552716	0.00688193	-0.0666105	0.0635833	0.001089
cg16493121	-0.0623098	0.0570688	-0.18948	0.00107165	0.00109
cg22581874	-0.0161547	0.00447176	-0.019126	0.104564	0.001092
cg15150958	-0.0334065	0.002777	-0.0261577	0.1774	0.001093
cg16090701	0.803107	0.0107076	0.672112	0.0396379	0.001093
cg05673770	-0.0240005	0.0169114	-0.0481586	0.0129066	0.001094
cg21550742	-0.133356	0.00181946	-0.0705339	0.180738	0.001096
cg00514596	-0.139433	0.00444428	-0.116412	0.104727	0.001098
cg09430877	-0.0654635	0.00641241	-0.0596448	0.07176	0.001099
cg25683068	-0.0353604	0.0031006	-0.0346738	0.167758	0.001101
cg06601452	-0.0620857	0.00610595	-0.0657435	0.0767552	0.001104
cg18088056	-0.0603565	0.0014448	-0.0339793	0.334634	0.001105
cg19519593	-0.114306	0.0832558	-0.16676	0.00469289	0.001105
cg20228337	-0.100663	0.00181754	-0.0609623	0.249491	0.001106
cg11874426	-0.074369	0.00648195	-0.109423	0.0604062	0.001106
cg17280975	0.0494328	0.000506387	0.0100343	0.719216	0.001107
cg01470834	-0.182622	0.000687288	-0.0561706	0.585895	0.001108
cg13396022	-0.0679684	0.000811229	-0.0252465	0.483184	0.001108
cg23042052	-0.23508	0.0103863	-0.264876	0.0427598	0.001108
cg10351287	-0.947263	0.0111057	-1.25056	0.0364641	0.001108
cg24587879	-0.155063	0.0290291	-0.285124	0.00874773	0.001109
cg13483474	-0.301089	0.305999	-1.05234	0.000336069	0.001109
cg18977641	0.395135	0.000832336	0.145156	0.529683	0.00111
cg11682858	-0.0904757	0.0181186	-0.113459	0.0227955	0.00111
cg06723619	NA	NA	-0.430248	0.00111036	0.00111
cg09447778	-0.0942091	0.00716961	-0.127034	0.0581448	0.001112
cg14343020	-0.0161633	0.0237773	-0.0367252	0.00683814	0.001112
cg23780580	-0.0244468	0.000380493	-0.003658	0.772746	0.001113
cg19677893	-0.0824771	0.0181377	-0.236304	0.00493542	0.001113
cg09366829	0.0553495	0.0367227	0.114106	0.0054896	0.001113
cg21584979	-0.0255621	0.0603664	-0.0592432	0.00257614	0.001114
cg15921351	-0.178091	0.000563314	-0.0584908	0.367221	0.001115
cg20056654	-0.15547	0.152828	-0.750974	5.77e-05	0.001115
cg03349118	-0.83758	0.0450142	-0.992034	0.00975674	0.001117
cg08275738	NA	NA	-0.14731	0.00111882	0.001119
cg22290287	-0.217412	0.000859612	-0.0828591	0.194968	0.00112
cg25125298	-0.229231	0.00564255	-0.271088	0.0825881	0.00112
cg11375919	-0.104739	0.198175	-0.313277	0.000566253	0.00112
cg03340356	-0.20526	0.00954308	-0.288477	0.0414134	0.001122
cg03068319	-0.107352	0.120434	-0.182823	0.00290047	0.001122
cg20471532	-0.0619814	0.00360409	-0.0761217	0.137626	0.001123
cg22986941	-0.0468345	0.00810038	-0.0853978	0.0370505	0.001124
cg20140054	-0.171138	0.0629823	-0.4218	0.0021052	0.001125
cg00772566	-0.169576	0.000558907	-0.0349785	0.731135	0.001126
cg10057309	-0.209748	0.0152987	-0.25272	0.0282276	0.001127
cg18937225	-0.0206108	0.00794346	-0.0233536	0.0580654	0.001129
cg02490989	-0.540102	0.0158318	-0.568696	0.0286567	0.001129
cg25948831	-0.0361343	0.0190152	-0.0696943	0.0127219	0.001129
cg19619414	-0.0276452	0.00435999	-0.022062	0.107966	0.00113
cg05822926	-0.277817	0.00308506	-0.220918	0.163935	0.001132
cg09650720	-0.012378	0.00278784	-0.0127247	0.198329	0.001134
cg23635599	-0.298224	0.00621543	-0.387885	0.0716242	0.001134
cg21390852	-0.0580228	0.0369311	-0.0905431	0.00924354	0.001134
cg06616545	-0.0605867	0.0191895	-0.150606	0.00712446	0.001135
cg02058367	0.427973	0.328253	0.962839	0.00109316	0.001136
cg04004744	-0.120354	0.0265613	-0.163938	0.0149247	0.001137
cg17467525	-0.468696	0.197169	-1.34107	0.000668569	0.001137
cg06790106	-0.0451076	0.00264049	-0.0428521	0.213032	0.001138
cg10488199	-0.069598	0.0473731	-0.16856	0.00291104	0.001138
cg11739399	-0.0978301	0.0504665	-0.16884	0.00595195	0.001139
cg07723855	-0.45844	0.104626	-0.787018	0.00324239	0.00114
cg21711868	NA	NA	-2.11814	0.00113964	0.00114
cg02730736	NA	NA	-0.0355378	0.00114009	0.00114
cg00018828	-0.0444331	0.004546	-0.0458281	0.111629	0.001143
cg23652987	-0.0899156	0.0017323	-0.0483946	0.223257	0.001144
cg06651904	-0.114257	0.00195927	-0.0748491	0.261826	0.001144
cg18991375	-0.0515	0.0083893	-0.0780757	0.0454694	0.001144
cg02963114	-0.915288	0.0155572	-0.659059	0.0251601	0.001144
cg07117751	-0.0454656	0.187779	-0.13618	0.000584388	0.001144
cg08906030	-0.0990336	0.000222133	0.0201785	0.74227	0.001147
cg09308288	-0.0976788	0.0164048	-0.110305	0.0276003	0.001147
cg23159323	-0.186782	0.00476317	-0.137646	0.0930454	0.001149
cg08211051	-0.0447726	0.0115469	-0.0880602	0.0221387	0.001149
cg22836826	-0.114767	0.000715944	-0.0408121	0.382092	0.00115
cg20806436	-0.038211	0.00380722	-0.027989	0.121148	0.001151
cg24390322	-0.0739337	0.00395885	-0.0924595	0.125724	0.001151
cg04445210	-0.0907197	0.0232917	-0.180405	0.00984992	0.001151
cg18444589	-0.0231546	0.052178	-0.0574916	0.00250547	0.001151
cg05405914	-0.151136	0.0112797	-0.148082	0.0417691	0.001153
cg20987938	-0.621038	0.00104607	-0.259853	0.252027	0.001154
cg13487388	-0.149187	0.00358341	-0.0944922	0.108952	0.001154
cg18056303	-0.641741	0.0104648	-0.750534	0.0437088	0.001154
cg04859112	-0.231557	0.637658	-1.80268	6.79e-05	0.001154
cg01984991	-0.0621047	0.00461191	-0.066375	0.110727	0.001155
cg15936790	-0.0310606	0.000419915	0.000212024	0.991945	0.001158
cg10251229	-0.139309	0.00293965	-0.11937	0.185794	0.001158
cg08871354	-0.0150715	0.00973981	-0.0191967	0.0452345	0.001158
cg13300231	-0.0670451	0.0439664	-0.14611	0.0042339	0.001158
cg19862502	-0.043256	0.00826729	-0.0675224	0.045553	0.001159
cg22122449	-0.0457686	0.00517669	-0.0581051	0.0918768	0.00116
cg14893206	-0.0687082	0.00949156	-0.138537	0.0272892	0.001162
cg01083135	-0.0123622	0.12009	-0.0429925	0.000385496	0.001163
cg03611573	-0.0141095	0.0355917	-0.0292823	0.00588232	0.001164
cg22371859	-0.105426	0.0875869	-0.36984	0.000448802	0.001164
cg09867953	-0.086513	0.00584408	-0.10183	0.0832773	0.001165
cg01632077	-0.146694	0.00632297	-0.12308	0.0753609	0.001165
cg00087696	-0.0788646	0.0132799	-0.0814051	0.0355942	0.001165
cg01290904	-0.109542	0.015369	-0.190036	0.0199604	0.001165
cg25183214	-0.0222919	0.000241575	-0.00120222	0.910378	0.001167
cg16763625	-0.0222066	0.00468912	-0.0221102	0.110546	0.001167
cg06129084	-0.563599	0.00496148	-0.383979	0.0828152	0.001168
cg03876564	-0.0966687	0.00580028	-0.181535	0.0568304	0.001168
cg13967811	-0.282971	0.0233669	-0.51888	0.0116865	0.001169
cg10231344	-0.58662	0.0392485	-0.945439	0.00862192	0.001169
cg19099049	-0.631989	0.000764269	-0.229624	0.381625	0.00117
cg18179227	-0.371709	0.0718075	-0.719126	0.00363368	0.00117
cg00184372	-0.174643	0.0573054	-0.420972	0.00256433	0.001171
cg07439859	-0.0173263	0.0169358	-0.0259583	0.0220367	0.001172
cg10110267	-0.225598	0.023555	-0.276133	0.0188847	0.001173
cg17987728	-0.0550301	0.0328197	-0.112501	0.00665755	0.001173
cg09109351	-0.0458343	0.00544664	-0.0544333	0.0906648	0.001174
cg14508791	-0.07333	0.00735021	-0.0779648	0.0670521	0.001174
cg03122602	0.0137522	0.0167769	0.0287393	0.0131105	0.001174
cg11183793	-0.0561992	0.0311462	-0.103382	0.00870207	0.001174
cg08934600	-0.434073	0.054638	-0.811783	0.00494722	0.001174
cg00052459	-0.0150553	0.00446246	-0.0124467	0.112375	0.001175
cg03951631	-0.139657	0.0026681	-0.108328	0.20464	0.001177
cg23008404	-0.0244542	0.0137311	-0.0311495	0.0319874	0.001177
cg25139619	-2.06739	0.0501092	-1.52085	0.00864357	0.001177
cg26059790	-0.0815349	0.0241489	-0.153861	0.0108152	0.001179
cg19115204	-0.113007	0.0047282	-0.0848822	0.0986495	0.00118
cg23872513	0.0572796	0.000347919	-0.00982935	0.810224	0.001181
cg01963206	-0.141493	0.00476815	-0.148443	0.109901	0.001183
cg15924693	-0.179464	0.0152562	-0.26307	0.025478	0.001183
cg11408395	0.0201391	0.000912298	0.00792467	0.395938	0.001184
cg14495524	-0.0630892	0.031161	-0.140927	0.00576921	0.001184
cg13143099	0.0228969	0.00228769	0.013991	0.19659	0.001185
cg02957735	0.0217492	0.0214886	0.0241473	0.0218811	0.001185
cg25706281	-0.249412	0.00138508	-0.119482	0.263319	0.001186
cg04462774	-0.0358653	0.0414907	-0.0746712	0.00514482	0.001187
cg25078751	-0.845671	0.00610008	-0.743885	0.0819205	0.001188
cg26493631	-0.0734226	0.0449613	-0.129789	0.00665413	0.001188
cg15736363	-0.110254	0.332926	-0.469327	0.000175825	0.00119
cg02101355	-0.081216	0.0162001	-0.148972	0.0177534	0.001194
cg03805122	-0.665797	0.00741049	-0.69345	0.0679952	0.001195
cg06560300	0.0093852	0.0147883	0.0161104	0.0218157	0.001196
cg12919873	-0.21975	0.022237	-0.295315	0.0190756	0.001197
cg15536663	-0.670954	0.0146757	-0.811686	0.0314972	0.0012
cg20389131	-0.825541	0.0817842	-1.05091	0.00584546	0.001201
cg21492527	-0.0186743	0.00310802	-0.0131652	0.159063	0.001202
cg05223897	-0.0401045	0.00978302	-0.0385111	0.0508677	0.001205
cg17081586	-0.114852	0.0237726	-0.221085	0.0108676	0.001205
cg05202000	-0.0142193	0.0091166	-0.0157249	0.0544061	0.001209
cg21747271	-0.683132	0.00126197	-0.317711	0.324233	0.001212
cg25254014	-3.6284	8.68e-05	-0.787318	0.172458	0.001214
cg16516763	-0.212999	0.0437044	-0.519771	0.00333446	0.001214
cg17046141	-0.13272	0.00047207	-0.0340047	0.544715	0.001215
cg17659636	-0.132904	0.0454101	-0.211216	0.00799588	0.001215
cg17913566	-0.0978821	0.000996573	-0.038778	0.511954	0.001216
cg13565821	0.0126898	0.044874	0.0318107	0.00301148	0.001216
cg00464640	-0.169146	0.0174426	-0.316597	0.0161748	0.001217
cg20729976	-0.086672	0.0483678	-0.116442	0.00915217	0.001217
cg00963171	-0.0324644	0.0743589	-0.110686	0.000615721	0.001217
cg20184271	-0.118552	0.0783046	-0.394606	0.000656366	0.001218
cg00163549	-0.072621	0.0650059	-0.161962	0.00297852	0.001219
cg20551922	-0.0570807	0.00167238	-0.0365096	0.375383	0.001223
cg06810730	-0.109201	0.00823204	-0.0954418	0.0607324	0.001223
cg00802855	-0.053999	0.012308	-0.0997696	0.0246327	0.001223
cg10038635	-0.0991608	0.00153932	-0.0578351	0.392703	0.001224
cg14573448	-0.106391	0.0175165	-0.143748	0.0247959	0.001224
cg09923456	-0.0550668	0.0229184	-0.0858638	0.0161477	0.001226
cg04427437	-0.0426129	0.0576627	-0.112726	0.00203088	0.001226
cg21565805	-0.0993967	0.0459213	-0.257493	0.00269327	0.001227
cg03540917	-0.120225	0.0162904	-0.22779	0.0172692	0.001228
cg25329685	-0.136642	0.0447408	-0.285784	0.00493191	0.001229
cg11146691	-0.211711	0.00248074	-0.15113	0.225448	0.00123
cg20833495	-0.13381	0.0400503	-0.344066	0.00317515	0.001231
cg02677897	-0.203249	0.0417454	-0.303278	0.00953163	0.001231
cg03852157	-0.0435643	0.0011415	-0.0182673	0.241757	0.001233
cg02662003	-0.306276	0.0125747	-0.447515	0.0329429	0.001234
cg24859236	-0.0574032	0.0150227	-0.100806	0.021514	0.001234
cg08642198	-0.113856	0.0102577	-0.19056	0.0354002	0.001235
cg22613601	-0.0564842	0.000139529	0.00605189	0.822499	0.001238
cg17189958	-0.0593972	0.047963	-0.14195	0.00331467	0.001238
cg19595485	-0.0513626	0.0914868	-0.128578	0.00167569	0.00124
cg22414262	NA	NA	-0.286874	0.00124128	0.001241
cg09569850	-0.153255	0.0214629	-0.178067	0.0226321	0.001242
cg10011495	-0.0502089	0.0764097	-0.103332	0.00322635	0.001242
cg02969303	NA	NA	-0.0406814	0.00124185	0.001242
cg05501584	-0.330405	0.0473912	-0.944364	0.00192007	0.001243
cg01792230	-0.182154	0.00426261	-0.163095	0.131411	0.001246
cg11807600	-0.0949854	0.00164869	-0.0518523	0.305977	0.001248
cg08388111	0.888552	6.35e-06	-0.0729472	0.751587	0.00125
cg05090759	-0.113023	0.0169643	-0.176408	0.0225347	0.00125
cg24198173	-0.076817	0.00719597	-0.0866258	0.0727341	0.001251
cg21818059	-0.236771	0.0104329	-0.234729	0.0496023	0.001251
cg08189464	-0.130716	0.0150283	-0.180663	0.029207	0.001251
cg11476306	-0.0473232	0.0682052	-0.132686	0.00148019	0.001251
cg13314222	-1.07484	0.0691102	-1.59467	0.00616459	0.001251
cg26581228	-0.0483763	0.0197591	-0.102504	0.0114747	0.001252
cg08490155	-0.114519	0.0509417	-0.270967	0.00326282	0.001252
cg25608626	-0.0463616	0.127404	-0.152976	0.000516911	0.001252
cg06162423	-0.268161	0.149099	-0.812643	0.000672073	0.001252
cg11524642	-0.0412993	0.00131864	-0.019762	0.36696	0.001253
cg04419342	-0.0101709	0.0805458	-0.0356626	0.000531103	0.001253
cg03778398	-0.114987	0.0220059	-0.273908	0.0077665	0.001257
cg05615996	-0.110279	0.00903605	-0.195205	0.0390758	0.001259
cg05968857	-0.352146	0.0192153	-0.474796	0.023321	0.00126
cg05440249	-0.0143589	0.0576136	-0.0363766	0.0024091	0.00126
cg04225626	0.0124738	0.00722035	0.0134857	0.0740363	0.001263
cg01695406	-0.0700933	0.00858825	-0.131069	0.0386595	0.001263
cg12136950	-0.0853341	0.013982	-0.116332	0.0322236	0.001263
cg10442735	-0.0778369	0.00275236	-0.0554467	0.202481	0.001264
cg11766468	-0.054767	0.00702353	-0.0753051	0.0681593	0.001264
cg11905658	-0.443256	0.00286374	-0.299906	0.181581	0.001265
cg15749661	-0.0619574	0.0119768	-0.0744308	0.0414295	0.001265
cg17158913	-0.0491015	0.016503	-0.115427	0.0114	0.001266
cg03890167	-0.121872	0.0393429	-0.202183	0.00898983	0.001266
cg02728263	NA	NA	-0.1514	0.00126623	0.001266
cg12758847	-0.0491454	0.00652464	-0.047934	0.0836983	0.001267
cg23900971	-0.061334	0.0137039	-0.0730344	0.0361897	0.001267
cg04849506	-0.330364	0.0849933	-0.592401	0.00398235	0.001267
cg00508509	-0.129545	0.0101257	-0.140929	0.051491	0.001268
cg03103783	-0.0850935	0.00205066	-0.0546318	0.28104	0.001269
cg20214398	-0.0482594	0.00588744	-0.0619386	0.0875682	0.001269
cg13469396	-0.091036	0.000471393	0.000185221	0.997615	0.001271
cg27344740	-0.403017	0.00982544	-0.511427	0.0498987	0.001271
cg17459557	-0.522437	0.00221518	-0.272922	0.163238	0.001272
cg04562295	-0.0282417	0.00700762	-0.0337006	0.0748042	0.001273
cg05368370	-0.063923	0.0187445	-0.11853	0.0160346	0.001273
cg14119558	-0.182312	0.00304965	-0.155003	0.200496	0.001277
cg16563470	-0.0643527	0.00221971	-0.0433152	0.265126	0.001278
cg13459663	-0.0459048	0.00425328	-0.0436186	0.137558	0.001279
cg12508392	-0.0143848	0.0327928	-0.0294529	0.00736201	0.001279
cg15429472	-0.0353261	0.608903	-0.293866	4e-05	0.001279
cg02125210	-0.0618335	0.0730548	-0.157251	0.0019775	0.00128
cg10129414	-0.919079	0.276364	-1.28004	0.00225645	0.001283
cg07814776	-0.0915487	0.000629712	-0.0248531	0.57988	0.001284
cg05374238	-0.0799933	0.0248402	-0.113709	0.0174645	0.001284
cg14009504	0.0874568	0.000116378	-0.0644317	0.280759	0.001285
cg01827195	-0.372609	0.00792093	-0.252284	0.0542243	0.001285
cg01608962	-2.37821	0.0389376	-1.19307	0.00806887	0.001285
cg15547413	-0.185458	0.0296008	-0.226812	0.0166264	0.001286
cg10412719	-0.309043	0.07588	-0.713206	0.00254503	0.001286
cg00421645	-0.0252323	0.0145935	-0.0638251	0.0114161	0.001287
cg12363671	-0.0622231	0.0157664	-0.0999178	0.0243252	0.001287
cg24279744	-0.0801449	0.00805285	-0.0926265	0.0658714	0.001288
cg01228290	-0.439775	0.0106343	-0.427978	0.0501506	0.001288
cg18581781	-0.05722	0.0331869	-0.135236	0.00519285	0.001288
cg00296182	-0.232516	0.0474282	-0.522211	0.00415116	0.001288
cg03339609	-0.163658	0.117099	-0.368823	0.00196678	0.001288
cg15984997	0.0217645	0.0314319	0.0378913	0.010567	0.001289
cg13742977	-0.121285	0.0322925	-0.142051	0.0156716	0.001289
cg10630078	-3.63567	0.0987335	-1.71771	0.00388187	0.00129
cg00174851	-0.0693821	0.185497	-0.279652	0.00019485	0.00129
cg15846506	-0.131864	0.00373014	-0.0827037	0.118466	0.001293
cg26170961	-0.129299	0.00103542	-0.0520059	0.354211	0.001294
cg09679802	-0.0804879	0.00280294	-0.0578636	0.205669	0.001294
cg08572734	-0.63191	0.0124281	-0.718638	0.0418252	0.001294
cg27305214	0.422165	0.0315144	0.674317	0.0120853	0.001296
cg15705470	-0.20901	0.250539	-1.02108	7.68e-05	0.001297
cg18592365	-0.137202	0.00586789	-0.147801	0.0963085	0.001298
cg15083851	-0.144735	0.112821	-0.325707	0.00204085	0.001298
cg02771117	-0.158254	0.0124624	-0.160031	0.0428718	0.001299
cg12573935	-1.02194	0.00069109	-0.31248	0.506824	0.0013
cg10180711	-0.0242473	0.0267338	-0.0615829	0.00547966	0.0013
cg06223098	-0.158196	0.0527581	-0.313494	0.0050893	0.0013
cg22318901	-0.290915	0.007306	-0.254446	0.0742473	0.001301
cg05554817	-1.13618	0.0896294	-1.15618	0.0063102	0.001302
cg13169575	-0.0609896	0.00170587	-0.0347133	0.343354	0.001303
cg25965344	-0.0927465	0.0042325	-0.0917416	0.14207	0.001304
cg05210497	-0.119807	0.00636926	-0.153208	0.0828734	0.001305
cg18029306	-0.330032	0.56242	-1.35734	0.000472731	0.001305
cg11481931	-0.0540351	0.0182682	-0.0972034	0.0178785	0.001306
cg06904439	-0.0266573	0.0153226	-0.0554943	0.0168353	0.001307
cg07834695	0.0214763	0.000269259	0.000691169	0.947896	0.001308
cg21419137	-0.122809	0.102049	-0.683508	3.24e-05	0.001309
cg05704547	-0.406563	0.00948809	-0.365031	0.0568228	0.00131
cg15332174	-0.124302	0.0213313	-0.246283	0.0127688	0.00131
cg13410390	-0.0651994	0.00507153	-0.0710724	0.114772	0.001311
cg22065971	-0.138326	0.00596947	-0.135733	0.0961172	0.001311
cg23983626	-0.0631022	0.0440958	-0.159948	0.00326101	0.001311
cg14985635	-0.096189	0.0582182	-0.204518	0.00401362	0.001311
cg20813776	NA	NA	-0.144502	0.00131129	0.001311
cg23637314	-0.38409	0.565636	-1.14902	0.000898216	0.001313
cg19470045	-0.159597	0.152224	-0.431302	0.00104068	0.001316
cg23693021	-0.293263	0.507668	-1.52201	0.000176838	0.001319
cg01064990	-0.0994651	0.0704307	-0.210073	0.00348376	0.00132
cg16812519	-0.164	0.00522585	-0.216915	0.10385	0.001321
cg17585440	-0.120091	0.0304755	-0.188978	0.0130517	0.001323
cg12194832	-0.0177639	0.00913533	-0.0197548	0.0600893	0.001326
cg16344173	-0.0386225	0.0227887	-0.0625736	0.0168637	0.001326
cg13969513	-0.0762609	0.0348616	-0.105955	0.0132566	0.001326
cg26441979	-0.552852	0.0297523	-0.583191	0.0180829	0.001327
cg16685446	-0.0162432	0.114717	-0.0425654	0.00135396	0.001328
cg06660497	-0.0682073	0.349408	-0.334867	0.000108367	0.001328
cg17479716	-0.0391594	0.134804	-0.0865109	0.00195224	0.00133
cg18800143	-0.0919528	0.000772848	-0.0264563	0.605442	0.001331
cg23416895	-0.0348447	0.012855	-0.0349081	0.04262	0.001331
cg14584407	-0.0276134	0.0192635	-0.0436444	0.0208499	0.001331
cg04752812	-0.105	0.05838	-0.21359	0.00450814	0.001331
cg11110864	-0.672862	0.0591252	-1.02857	0.00729423	0.001331
cg03547640	-0.43063	0.0517225	-0.837144	0.00554457	0.001332
cg26351826	-0.193678	0.0224067	-0.226362	0.023334	0.001334
cg12083852	-0.0134098	0.0340922	-0.0389926	0.00284271	0.001337
cg06258858	-0.128228	0.120201	-0.232212	0.00316973	0.001337
cg25946326	-0.991487	7.48e-05	-0.126012	0.635249	0.001338
cg26232121	-0.0909075	0.0108201	-0.237418	0.0167455	0.001339
cg12259593	-0.349006	0.00789549	-0.318055	0.0714763	0.00134
cg15140619	-0.620751	0.0646246	-0.97127	0.00658885	0.001341
cg08006836	-1.17264	0.00134155	NA	NA	0.001342
cg26628823	-0.0739095	0.0172314	-0.11495	0.0241369	0.001342
cg10843707	-0.137111	0.0350894	-0.232693	0.0103394	0.001342
cg24783510	-0.882432	0.000908774	-0.327584	0.27294	0.001343
cg05902968	-0.0185217	0.00241166	-0.0126856	0.257027	0.001344
cg15989467	-0.0184082	0.0252169	-0.0376233	0.0103319	0.001344
cg25215890	-0.145635	0.00169513	-0.0837265	0.381927	0.001345
cg10349685	-0.33638	0.0340956	-0.493901	0.0129738	0.001345
cg12151580	-0.296794	0.0558087	-0.655145	0.00392308	0.001345
cg06629252	-0.0698866	0.00202359	-0.0401548	0.265928	0.001346
cg12317470	-1.07407	0.0610668	-1.4209	0.00831144	0.001346
cg05697866	-0.0643506	0.0202187	-0.138302	0.0119204	0.001349
cg06461981	0.0913009	0.0485694	0.130085	0.00960276	0.001349
cg01164819	-0.075482	0.0038326	-0.0600637	0.156745	0.001351
cg08476493	-0.0563104	0.000708566	-0.0140812	0.656581	0.001352
cg00147248	-0.0576467	0.000664031	-0.0134135	0.674615	0.001354
cg13088206	0.279334	0.39153	1.73392	3.72e-05	0.001354
cg02592753	-0.0657249	0.0159661	-0.104	0.0259262	0.001355
cg02689506	-0.301852	0.118305	-0.894306	0.000901826	0.001355
cg06255227	-0.0744512	0.000227294	-0.00773379	0.797025	0.001356
cg25025295	0.365004	0.00431803	0.306742	0.140094	0.001356
cg21347347	0.0792138	0.0142057	0.115773	0.032162	0.001356
cg02700824	-1.64366	0.179023	-1.14809	0.00334647	0.001356
cg17342864	NA	NA	-0.0580017	0.00135562	0.001356
cg18675416	-0.120066	0.0423266	-0.187828	0.00983751	0.001357
cg09617707	-0.0193313	0.00966885	-0.0346068	0.0390392	0.001358
cg19002473	-0.0383679	0.00727608	-0.0494212	0.0744118	0.001359
cg24911283	-0.112842	0.000611047	-0.029392	0.578559	0.001361
cg22446264	-0.145549	0.00640285	-0.160928	0.091704	0.001361
cg10633958	-0.433219	0.0192972	-0.715386	0.0201332	0.001361
cg27308177	-0.0379962	0.0189878	-0.0698988	0.0173814	0.001362
cg18569661	-0.084849	0.0090496	-0.0954183	0.0624206	0.001363
cg17885480	-0.0179911	0.00158864	-0.00990847	0.428493	0.001364
cg21144158	-0.172905	0.0124544	-0.17233	0.0452923	0.001365
cg20990359	-0.0201046	0.0261336	-0.0348519	0.0136837	0.001365
cg12255246	-0.105406	0.00150551	-0.0519742	0.360734	0.001368
cg11327120	-0.0659325	0.00939317	-0.113204	0.0430345	0.001368
cg24453051	0.0214002	0.0321866	0.0398727	0.00981268	0.001368
cg02603977	0.0284381	0.00012669	0.00097627	0.927261	0.001369
cg05599252	-0.0152702	0.00115373	-0.00611629	0.535239	0.00137
cg04159585	-0.0213446	0.0336849	-0.0518652	0.00514939	0.001373
cg22356976	-0.0254643	0.0400634	-0.0777122	0.00208068	0.001373
cg05103443	-0.656522	0.00469914	-0.417622	0.0982757	0.001374
cg02728882	-0.0756833	0.00603846	-0.0847869	0.0987462	0.001374
cg14935627	-0.0881784	0.0025021	-0.0637904	0.265185	0.001377
cg12348252	-0.0632825	0.0396619	-0.102542	0.010132	0.001377
cg08005943	0.424135	0.0445559	0.677934	0.00924729	0.001377
cg05162523	-0.0623726	0.0210868	-0.100066	0.0193615	0.001379
cg16105591	-0.072099	0.0747063	-0.143277	0.00398805	0.001379
cg09375092	-0.146004	0.00880923	-0.176831	0.0632741	0.00138
cg23244559	NA	NA	-1.00649	0.00137991	0.00138
cg08212438	-0.103434	6.56e-05	-0.00271939	0.934789	0.001383
cg27213549	-0.0605039	0.0808053	-0.210837	0.000625929	0.001384
cg05965399	-0.0649714	0.0238858	-0.115597	0.0146585	0.001385
cg03362483	-0.240727	0.00247699	-0.13839	0.198895	0.001386
cg14174912	-0.157403	0.00823516	-0.179066	0.0702371	0.001386
cg27189824	-0.0474184	0.01856	-0.0631994	0.027096	0.001387
cg18728025	-0.160223	0.015528	-0.349556	0.0163146	0.001388
cg20541656	-0.567788	0.000346914	-0.11187	0.609695	0.001389
cg27442676	-0.021558	0.010778	-0.0266221	0.0507087	0.001389
cg21772011	-0.0397837	0.0125802	-0.0536677	0.0404693	0.001389
cg01256365	-0.0358179	0.0221037	-0.0617069	0.0167795	0.001389
cg09401463	-1.84479	0.0230519	-1.28378	0.0203514	0.001389
cg05509218	-0.106356	0.0271643	-0.235988	0.00828402	0.001389
cg05566802	-0.0803646	0.0994825	-0.175296	0.00260037	0.001389
cg01301252	-0.0969604	7.99e-05	0.072763	0.227388	0.00139
cg04775889	-0.830705	0.0111034	-0.74337	0.0513272	0.001392
cg21352943	1.93311	0.0118372	1.27524	0.0374439	0.001392
cg05579025	0.00906386	0.00664244	0.00876343	0.0913573	0.001393
cg00849183	-0.528791	0.00719763	-0.426544	0.0783476	0.001393
cg07292647	-0.0181327	0.00879741	-0.0236938	0.0614377	0.001394
cg27346982	-0.0482846	0.107963	-0.149606	0.000835657	0.001394
cg04683436	-0.0966094	0.0705864	-0.206929	0.00358566	0.001395
cg00706858	-0.116739	0.0310997	-0.214631	0.0106566	0.001396
cg00722225	-0.0971916	0.0087392	-0.124575	0.0628584	0.001399
cg06074210	-0.201212	0.0391058	-0.242814	0.0140022	0.001401
cg13692456	-0.214646	0.143223	-1.01785	9.23e-05	0.001401
cg00475085	-0.514805	0.0203158	-0.606108	0.0270904	0.001402
cg27412897	-0.115686	0.0206163	-0.129618	0.0272436	0.001403
cg16640388	-0.0919476	0.0824066	-0.243273	0.00177415	0.001403
cg06721954	-0.145059	0.00060741	-0.0436551	0.411713	0.001404
cg22779217	-0.226653	0.0100565	-0.282058	0.0550676	0.001404
cg06341867	-0.0784109	0.0109887	-0.121534	0.0417469	0.001404
cg26353296	NA	NA	1.37423	0.00140386	0.001404
cg13340231	-0.136655	0.027573	-0.154313	0.0203396	0.001405
cg16269712	0.0171166	0.0368135	0.0279031	0.0110439	0.001406
cg05261835	-0.107177	5.19e-05	-0.00133935	0.967924	0.00141
cg03419014	-0.0416152	0.0350718	-0.0979523	0.0055614	0.001411
cg18872311	-0.108958	0.0105602	-0.110199	0.0560613	0.001414
cg22657048	-0.161352	0.029741	-0.338823	0.00870255	0.001414
cg08976874	-0.0703755	0.0433722	-0.151466	0.00561833	0.001415
cg03265662	-0.0864139	0.00701436	-0.0930488	0.0871725	0.001417
cg08255526	-0.0413406	0.0147023	-0.0619393	0.0317796	0.001417
cg07977152	-0.0964859	0.0306426	-0.179652	0.0107596	0.001418
cg23027329	-0.0609319	0.0133173	-0.177556	0.0103571	0.001419
cg14408447	-0.230532	0.000689014	-0.0520674	0.685929	0.00142
cg23004884	-0.147759	0.0306568	-0.216082	0.0153334	0.00142
cg12681329	-0.0697989	0.0451531	-0.136662	0.0066794	0.001421
cg25426982	-0.104874	0.0869412	-0.24434	0.00250273	0.001421
cg14884203	-0.947304	0.000263524	-0.124263	0.740974	0.001422
cg12165772	-0.0862946	0.0442641	-0.282471	0.001505	0.001422
cg02740396	-0.0257481	0.00188217	-0.0148728	0.346292	0.001423
cg20010135	-0.0810835	0.00784337	-0.112287	0.0689018	0.001426
cg02685954	-0.0279835	0.009329	-0.0307635	0.0639807	0.001427
cg04951086	-0.124865	0.0453974	-0.174799	0.0110622	0.001427
cg01749249	-0.180572	0.0464579	-0.211888	0.0122934	0.001428
cg24468765	-0.032197	0.0640662	-0.0539112	0.0064656	0.001431
cg01857475	-0.157752	0.640192	-0.811409	0.00040436	0.001432
cg14276580	-0.201711	0.000215483	-0.0285488	0.691101	0.001433
cg09153256	-0.389008	0.00982486	-0.438024	0.0604166	0.001434
cg27650171	-0.120597	0.0119935	-0.204173	0.0349313	0.001434
cg26104986	-0.06677	0.00905266	-0.0858195	0.0621442	0.001435
cg01948218	0.0530241	0.00138412	0.0226701	0.250962	0.001436
cg02281493	-0.235355	0.00414255	-0.148724	0.120573	0.001436
cg19679801	-0.098306	0.0130298	-0.127082	0.0417312	0.001436
cg05701011	-0.0628707	0.0131296	-0.0804126	0.0418478	0.00144
cg09138207	-0.026162	0.0220552	-0.0549949	0.0123062	0.001441
cg20727362	-0.12351	0.00389886	-0.153901	0.169699	0.001442
cg01907945	-0.130186	0.0118022	-0.164606	0.0473329	0.001443
cg04841024	0.00996515	0.020082	0.021152	0.0134247	0.001443
cg10774352	-0.322849	0.0362368	-0.489415	0.0127129	0.001443
cg25017774	-0.193817	0.1382	-0.397156	0.00247791	0.001443
cg11004109	-0.0789826	0.00910925	-0.097277	0.063681	0.001444
cg24756378	-0.0705171	0.015402	-0.128357	0.0239544	0.001445
cg13496492	-0.0445438	0.0363447	-0.118876	0.00387817	0.001445
cg04902443	-0.781252	0.00100481	-0.202495	0.739796	0.001446
cg06797525	-2.3671	0.0119793	-1.93525	0.0473157	0.001446
cg27513979	-0.481843	0.0434961	-0.721793	0.01085	0.001446
cg06613203	-0.602543	0.00114384	-0.238204	0.433038	0.001447
cg12965767	-0.0309843	0.00191955	-0.0160934	0.266622	0.001449
cg17671999	-0.0903914	0.0270026	-0.125013	0.0188272	0.001449
cg21284822	-0.116536	0.00679672	-0.126609	0.0927507	0.001452
cg00591597	-0.0156475	0.00782095	-0.0195805	0.0753567	0.001453
cg01019362	-0.506585	0.000323105	-0.0870504	0.65937	0.001455
cg17036624	-0.178304	0.00814353	-0.199923	0.0754672	0.001455
cg08822715	-0.463029	0.0109246	-0.451593	0.0557682	0.001455
cg03780271	-0.185393	0.0373587	-0.544582	0.00279656	0.001457
cg09082284	-0.147315	0.00252345	-0.116201	0.300434	0.001458
cg01119571	-0.0324496	0.00161621	-0.0173025	0.469886	0.001462
cg14053657	-0.0216391	0.00463736	-0.0198089	0.145022	0.001462
cg23037113	-0.0918482	0.00215943	-0.061526	0.344147	0.001463
cg01263574	NA	NA	-0.21205	0.00146338	0.001463
cg05109910	-0.0852276	0.000578969	-0.0191423	0.6359	0.001464
cg01439322	0.0236678	0.00684833	0.0229778	0.0934924	0.001464
cg16198416	-0.0294596	0.00471119	-0.0254934	0.140358	0.001465
cg13917020	-0.0735024	0.00177681	-0.0383345	0.333836	0.001467
cg25316549	-0.1732	0.0452392	-0.345984	0.00664082	0.001467
cg10417143	-0.061748	0.0354302	-0.103782	0.0115107	0.00147
cg26881997	-0.0581016	0.0265798	-0.148932	0.00636325	0.001473
cg01986577	-0.236675	0.0385574	-0.334097	0.0132512	0.001473
cg20956114	-0.122645	0.0145526	-0.181671	0.0340816	0.001477
cg21012362	-0.0736682	0.924685	-1.24723	0.000542274	0.001478
cg04192373	-1.20566	0.133696	-2.60864	0.00231424	0.001479
cg25298596	-0.0823119	0.00146968	-0.0372414	0.337077	0.00148
cg18377680	-0.464624	0.0308664	-0.520459	0.0192848	0.00148
cg24069884	-0.287772	0.0424033	-0.508199	0.00900417	0.00148
cg00213822	-0.309969	0.0773795	-0.465115	0.00658283	0.001481
cg19537494	-0.0258172	0.00832542	-0.027361	0.076103	0.001482
cg20974659	-0.0486719	0.0517309	-0.155596	0.00148403	0.001482
cg08580032	-0.025908	0.0144458	-0.0349539	0.037592	0.001484
cg16668549	-0.229902	0.00214128	-0.103251	0.137331	0.001487
cg21366501	0.237877	0.021539	0.516196	0.012299	0.001487
cg05047095	-0.225828	0.0502903	-0.526763	0.00423414	0.001487
cg05354317	-0.0667775	0.049866	-0.163596	0.00374386	0.001489
cg21830849	-0.0180336	0.141704	-0.04422	0.00165004	0.001489
cg03433560	-0.786556	0.00022159	-0.14469	0.556152	0.00149
cg08125215	-0.0582726	0.000441489	8.08e-05	0.998164	0.001491
cg01221645	0.0157058	0.0016108	0.00784683	0.413331	0.001493
cg11177839	-0.0783161	0.00369973	-0.0760928	0.197189	0.001493
cg13552692	-0.179663	0.0271642	-0.29217	0.0160179	0.001493
cg11293097	-0.465355	0.0264013	-0.763337	0.016339	0.001496
cg23908403	-0.0386295	0.0018763	-0.0192453	0.263705	0.001497
cg12239196	-0.0956131	0.00497908	-0.0892469	0.137742	0.001498
cg17982102	-0.279159	0.0450644	-0.559098	0.00679477	0.001499
cg21014529	NA	NA	-0.249862	0.00149979	0.0015
cg27109748	-0.109915	0.000780532	-0.0335237	0.495078	0.001501
cg06210630	-0.0879851	0.0299389	-0.131145	0.016333	0.001502
cg12522828	-0.121309	0.0416249	-0.181271	0.0118256	0.001503
cg19857424	-0.105933	0.0086516	-0.117143	0.0735626	0.001504
cg10404867	-0.0247257	0.0317906	-0.0438572	0.0120919	0.001506
cg03913400	-0.179415	0.0158901	-0.243696	0.0344358	0.001508
cg13396570	-0.091141	0.219875	-0.264454	0.00086042	0.001508
cg08218468	-0.15379	0.401213	-0.941926	4.95e-05	0.001508
cg01025599	0.28333	0.00808362	0.298775	0.0803297	0.001509
cg04394710	-0.143555	0.015499	-0.141735	0.0401989	0.001509
cg05407909	-0.0645866	0.21872	-0.335873	6.04e-05	0.001509
cg03344384	-0.118193	0.0153284	-0.184141	0.0313059	0.001511
cg27009633	-1.52033	0.0115614	-0.743933	0.0259658	0.001512
cg04581377	-1.02696	0.0291289	-0.941817	0.0210525	0.001512
cg09527670	-0.0435254	0.00389001	-0.0351532	0.179132	0.001513
cg21609875	-0.15553	0.00503443	-0.113301	0.120682	0.001513
cg19363623	-0.0397657	0.00985424	-0.0558681	0.0565111	0.001514
cg00640314	-0.0902103	0.0159396	-0.131222	0.0325456	0.00152
cg14945297	0.0190107	0.00346098	0.015739	0.211779	0.001521
cg03321069	-0.0457978	0.0299106	-0.0793831	0.0135036	0.001521
cg08027620	-0.28253	0.00596163	-0.22888	0.10813	0.001524
cg06556497	-0.109288	0.0348016	-0.230277	0.00803286	0.001524
cg06861889	-0.657429	0.00814046	-0.563076	0.0783859	0.001527
cg11154733	-0.111637	0.0550553	-0.175924	0.00867776	0.001529
cg20198108	NA	NA	-2.04773	0.00152891	0.001529
cg17897547	-0.124219	0.0868871	-0.555398	0.000196014	0.001531
cg26410041	-0.0320535	0.00545659	-0.0371791	0.124909	0.001532
cg25043050	NA	NA	-0.257602	0.0015327	0.001533
cg06121808	-0.122977	0.0707758	-0.414264	0.000934928	0.001534
cg06551785	-0.202099	0.00870732	-0.169587	0.0724944	0.001535
cg04563718	-0.0600357	0.0878269	-0.197713	0.000859971	0.001535
cg21084943	-0.111915	0.00667454	-0.15943	0.0890944	0.001537
cg13316129	-0.0720252	0.308732	-0.313915	0.000201336	0.001537
cg13311292	-0.0204196	0.00513623	-0.0210733	0.137685	0.001538
cg04277560	NA	NA	-0.922132	0.00153813	0.001538
cg04205689	0.573531	0.00158551	0.262571	0.314707	0.001539
cg00812246	-0.0556407	0.00308789	-0.0467659	0.251289	0.001539
cg19523922	-0.0121245	0.0455975	-0.0392178	0.00171319	0.00154
cg13104880	-0.0616776	0.0718471	-0.158485	0.00243568	0.00154
cg13987712	NA	NA	-0.794091	0.0015397	0.00154
cg17001758	-0.0736946	0.0112874	-0.0834798	0.0562524	0.001541
cg13848818	-0.12033	0.000731694	-0.0330054	0.556032	0.001544
cg10629687	-0.108492	0.01516	-0.119933	0.0416083	0.001544
cg17762192	NA	NA	-1.91668	0.00154409	0.001544
cg19699289	-0.112716	0.0178463	-0.207528	0.0216426	0.001545
cg24735129	-0.148674	0.00644386	-0.183754	0.101586	0.001546
cg04541310	-0.155681	0.0100656	-0.122375	0.0598985	0.001546
cg10568429	-0.0152826	0.00954583	-0.0135208	0.0676664	0.001547
cg20694863	-0.0305409	0.0122183	-0.0416182	0.0468	0.001547
cg13144217	-0.0850975	0.032847	-0.220181	0.00520593	0.001548
cg11620238	-0.893785	0.0122427	-0.626121	0.0438105	0.001549
cg05956769	NA	NA	-0.0902319	0.00154926	0.001549
cg15050865	-0.140564	0.0099039	-0.116252	0.0632016	0.001551
cg14947494	-1.75572	0.0124746	-1.02572	0.0337598	0.001552
cg09584578	-0.0410051	0.0162254	-0.077211	0.0233649	0.001552
cg26336395	-0.0246292	0.246385	-0.0733664	0.000807535	0.001552
cg01702009	NA	NA	0.257703	0.00155154	0.001552
cg20960017	-0.09223	0.00134883	-0.0386689	0.456247	0.001553
cg05219464	-0.0538586	0.00419591	-0.0509785	0.177025	0.001553
cg17849582	-0.0546206	0.000646559	-0.011837	0.66666	0.001554
cg00109344	-0.229407	0.00299179	-0.131402	0.1776	0.001558
cg16190857	-0.115307	0.00752252	-0.153057	0.0826305	0.001558
cg02214067	-0.00958337	0.113217	-0.0339044	0.000544775	0.001558
cg19901472	-0.701146	0.0252064	-0.996022	0.021291	0.001559
cg03830061	-0.167991	0.014223	-0.208832	0.0427671	0.00156
cg27553457	-0.0674447	0.00334157	-0.0560511	0.229815	0.001561
cg26234721	-0.491023	0.00593034	-0.321261	0.090936	0.001561
cg12063018	-0.0753366	0.161132	-0.201757	0.00126805	0.001561
cg10987016	-0.0194141	0.00798969	-0.0277217	0.073463	0.001562
cg21150037	-0.0478822	0.0031384	-0.0339548	0.226559	0.001563
cg14126600	-0.0731514	0.00523054	-0.0599296	0.131013	0.001564
cg23749739	0.44093	0.020947	0.645123	0.025076	0.001565
cg07433982	NA	NA	-0.0843847	0.00156581	0.001566
cg15686202	-0.0674128	0.00370733	-0.0486585	0.184445	0.001568
cg05195751	-0.0935791	0.0335349	-0.181277	0.0102628	0.001568
cg23235135	-0.0604321	0.00343636	-0.0396794	0.184321	0.001569
cg21426886	-0.119142	0.0188578	-0.135779	0.0334535	0.001569
cg12303813	-0.0968741	0.00817037	-0.135149	0.0734781	0.001573
cg01405107	-0.112045	0.0224177	-0.283008	0.0088606	0.001573
cg21060736	-0.0766809	0.00561635	-0.0882602	0.125076	0.001575
cg16838358	-0.0407732	0.02454	-0.0802685	0.0138945	0.001575
cg23470520	-0.0891644	0.00873411	-0.119988	0.0700136	0.001576
cg05312293	-0.0855254	0.0307558	-0.20639	0.00692235	0.001576
cg00754742	-0.0366307	0.157214	-0.23685	1.24e-05	0.001577
cg04753475	-0.0370963	0.0397832	-0.0853995	0.00594906	0.00158
cg07559401	-0.0558742	0.138048	-0.156019	0.00121931	0.00158
cg20494374	NA	NA	-0.67626	0.00158039	0.00158
cg14779622	-0.0176744	0.0463475	-0.027298	0.0108378	0.001581
cg14269097	-0.186854	0.000416641	-0.040431	0.560065	0.001582
cg18934605	-0.041299	0.00447358	-0.0273391	0.13278	0.001582
cg13072943	-0.124346	0.0133489	-0.146779	0.0476953	0.001582
cg17713461	-0.0687953	0.0270111	-0.11494	0.0165668	0.001582
cg17219981	NA	NA	-1.14177	0.00158156	0.001582
cg26592816	-0.145337	0.00731054	-0.112721	0.0869839	0.001584
cg11847362	-0.0198402	0.00336546	-0.0141566	0.211118	0.001586
cg05026968	-0.164424	0.013932	-0.186268	0.04648	0.001587
cg19078037	-0.0256938	0.0257324	-0.033892	0.0227007	0.001587
cg00744739	-0.041605	0.0587141	-0.114122	0.00247291	0.001587
cg00327735	-0.283918	0.000275143	-0.0278386	0.811911	0.001588
cg18477163	-0.143336	0.00533315	-0.219902	0.115626	0.001588
cg05164591	-0.0363492	0.0298236	-0.089769	0.0068181	0.001588
cg00609283	0.0317365	0.00127056	0.0126731	0.322978	0.00159
cg18645861	-0.0980001	0.00419896	-0.0861114	0.179378	0.00159
cg18364707	-0.102378	0.010365	-0.126983	0.061443	0.00159
cg05384646	-0.154531	0.0266712	-0.290367	0.0140211	0.001593
cg20793144	-0.0465816	0.00373459	-0.0435182	0.21104	0.001594
cg27086521	-0.0352301	0.0148249	-0.0531321	0.0358204	0.001595
cg19255886	-0.0543251	0.0520422	-0.119588	0.00516084	0.001596
cg13547725	-0.154486	0.00513288	-0.141037	0.143207	0.001599
cg11997544	-0.055945	0.0363286	-0.10016	0.0111688	0.0016
cg14545456	-0.0165062	0.153716	-0.0571247	0.000535515	0.0016
cg16371803	-0.062392	0.00354946	-0.0435777	0.19487	0.001601
cg18274749	-0.115958	0.0285924	-0.134496	0.0223248	0.001602
cg25736482	-0.0718197	0.147013	-0.287979	0.000279239	0.001602
cg24603464	-0.376525	0.000329575	-0.0273838	0.874673	0.001603
cg22867984	-0.114612	0.0166481	-0.15298	0.0356137	0.001604
cg26558799	-0.0325193	0.0198121	-0.0575956	0.0214604	0.001606
cg14472069	-0.455369	0.014195	-0.470945	0.0471421	0.001607
cg21297192	-0.0190676	0.0169206	-0.0313714	0.0283339	0.00161
cg00478846	-0.106877	0.00181152	-0.053338	0.356551	0.001611
cg12850892	-0.131251	0.00758559	-0.169972	0.0865284	0.001614
cg20571213	-0.0139665	0.513758	-0.0875094	0.000100367	0.001614
cg13596208	-0.594871	0.0161554	-0.592581	0.0414704	0.001615
cg19808085	-0.0590912	0.0210662	-0.226924	0.00260621	0.001616
cg04242644	-0.0148429	0.120525	-0.0464966	0.000904487	0.001616
cg15455364	-0.0816495	0.0184969	-0.131106	0.0266719	0.001617
cg04854189	-0.0269451	0.00663363	-0.0276639	0.108902	0.001619
cg05350944	-0.112483	0.0080904	-0.0894508	0.0809949	0.001619
cg05665550	-0.14527	0.0237551	-0.328541	0.0112098	0.001619
cg25135000	-0.212271	0.279976	-0.790674	0.000395094	0.001619
cg17741068	-0.0738451	0.0321758	-0.113605	0.0159184	0.00162
cg10901187	-0.045142	0.204757	-0.204858	0.000144625	0.00162
cg12614395	0.0243581	0.00255403	0.0139411	0.244512	0.001621
cg14539393	-0.8989	0.0025585	-0.462644	0.187883	0.001621
cg06772580	-0.108721	0.00551404	-0.133164	0.129572	0.001621
cg04001556	-0.805989	0.149967	-1.14893	0.00440155	0.001621
cg24305576	-0.0819236	0.0252472	-0.0883845	0.0262061	0.001622
cg14373189	NA	NA	-1.76407	0.00162235	0.001622
cg01763364	-0.178829	0.0411796	-0.360283	0.00804207	0.001623
cg00298065	-0.0870729	0.00335727	-0.0689281	0.235426	0.001624
cg11035271	NA	NA	-0.0663013	0.00162405	0.001624
cg02979232	-0.0176941	0.00182362	-0.00912637	0.404462	0.001625
cg01815903	-0.0903963	0.00549379	-0.0680154	0.122182	0.001625
cg23413289	-0.0248047	0.011565	-0.0252513	0.0593384	0.001625
cg23992426	-0.33038	0.0150059	-0.42873	0.041143	0.001625
cg20429981	-0.230061	0.00150026	-0.0969206	0.268947	0.001626
cg05127633	-0.0508086	0.00319258	-0.0470689	0.265679	0.001629
cg04306596	-0.194988	0.0448374	-0.326824	0.0103175	0.001629
cg17865033	-0.0253102	0.000395553	-0.000983561	0.940517	0.00163
cg27493243	-0.0176896	0.0798544	-0.0743757	0.000325567	0.00163
cg03674157	-0.820193	0.000823774	-0.243128	0.509847	0.001631
cg23502926	-0.0901835	0.0143516	-0.0946649	0.0473291	0.001633
cg01284172	-0.0300644	0.0393911	-0.0676949	0.0066161	0.001634
cg24345671	-0.0535627	0.00640454	-0.0644037	0.110607	0.001635
cg09880724	1.40919	0.00990291	1.23133	0.0689228	0.001636
cg09832381	-0.0457893	0.0115061	-0.0752953	0.0445775	0.001637
cg26687579	-0.164415	0.00370161	-0.111115	0.183208	0.001638
cg23663916	-0.119496	0.11204	-0.290924	0.00217747	0.00164
cg15945942	-0.0657654	0.0999261	-0.163112	0.00224764	0.001642
cg03873281	-0.155145	0.00219769	-0.0990132	0.392415	0.001643
cg09211952	-0.0955746	0.00315797	-0.0692067	0.246267	0.001646
cg15973487	0.413357	0.0215626	0.455005	0.0310933	0.001647
cg11236289	0.445208	0.00747177	0.423139	0.0969646	0.001648
[truncated: 741,924+ more rows]
