# Supplementary material for: Longitudinal analysis of epigenome-wide DNA methylation reveals novel loci associated with BMI change in East Asians
Source: Clin Epigenetics. 2024 May 27;16:70. doi: 10.1186/s13148-024-01679-x (PMC11131215; doi:10.1186/s13148-024-01679-x)
Supplement: Supplementary file 3 — Additional file 3. [file 13148_2024_1679_MOESM3_ESM.xlsx]

## Sheet: SupplementaryTable2
Table S2: BMI-related CpGs collected from published papers.
CpG Markers from Demerath_et_al	CpG Markers from Wahl_et_al	CpG Markers from Mendelson_et_al
cg06500161	cg09315878	cg06500161
cg05575921	cg09276842	cg00574958
cg09554443	cg02050917	cg11024682
cg04816311	cg16395997	cg17501210
cg00574958	cg11832534	cg04927537
cg13123009	cg08648047	cg06397161
cg03358636	cg20820107	cg14870271
cg22891070	cg03885055	cg27243685
cg15871086	cg07201717	cg11202345
cg14017402	cg12484113	cg20496314
cg07814318	cg16815882	cg19750657
cg22821300	cg17971578	cg07094298
cg02119938	cg27547344	cg25178683
cg18568872	cg17901584	cg03078551
cg13708645	cg16594806	cg06690548
cg08726900	cg25001190	cg17901584
cg04927537	cg03050965	cg10179300
cg08972190	cg03725309	cg26403843
cg06876354	cg16246545	cg09349128
cg04986899	cg14476101	cg17641710
cg09935388	cg10505902	cg22650271
cg08857797	cg19748495	cg27115863
cg03546163	cg06180099	cg27637521
cg26257082	cg13997435	cg10508317
cg12992827	cg22700686	cg13305415
cg05242915	cg24678869	cg02716826
cg04869770	cg22441770	cg14476101
cg26995224	cg12593793	cg09664445
cg07136133	cg08881019	cg12484113
cg03078551	cg25217710	cg07504977
cg06126421	cg10636246	cg17836612
cg06946797	cg07202479	cg07012687
cg16672562	cg09554443	cg18772573
cg09664445	cg22534374	cg26950531
cg01765641	cg10717869	cg21429551
cg11024682	cg15323828	cg01455178
cg05460226	cg01101459	cg01881899
cg26403843	cg00851028	cg17782974
cg19344626	cg02560388	cg17194270
cg21053741	cg04011474	cg16611584
cg03822267	ch.2.30415474F	cg26470501
cg26354221	cg16163382	cg07730360
cg09349128	cg26253134	cg17738521
cg26033520	cg12332902	cg07960624
cg00850073	cg14902389	cg06192883
cg25178683	cg25570328	cg18181703
cg20954977	cg09152259	cg27394566
cg18219562	cg15357118	cg18098839
cg00863378	cg03327570	cg23813257
cg15845821	cg17178175	cg07573872
cg16097041	cg25889918	cg00108715
cg00175702	cg09613192	cg24531955
cg07573872	cg19373099	cg17058475
cg13243168	cg00634542	cg26191447
cg17560136	cg00144180	cg24678869
cg01844514	cg23032421	cg13134297
cg24776142	cg15681239	cg12458003
cg11592786	cg00138407	cg03682690
cg27243685	cg00108715	cg10474597
cg27146050	cg22012981	cg03725309
cg15695155	cg10549088	cg26894079
cg18307303	cg12992827	cg10717869
cg24678869	cg23232188	cg13123009
cg15711521	cg16846518	cg22012981
cg06192883	cg25197194	cg22950899
cg09109383	cg00673344	cg06946797
cg11660018	cg18098839	cg26361535
cg27614723	cg02417857	cg04286697
cg02561009	cg15721584	cg26651978
cg23998749	cg09831562	cg23998749
cg06623197	cg10513161	cg07814318
cg21587837	cg06164260	cg19017142
cg07715777	cg18513344	cg25392060
cg12221970	cg10438589	cg08857797
cg23576855	cg26542660	cg01243823
cg03562528	cg06690548	cg08548559
	cg11080651	cg10919522
	cg13276570	cg25649826
	cg17320136	cg04483863
	cg22143698	cg07037944
	cg10179300	cg24145109
	cg04232128	cg08639339
	cg26403843	cg01751802
	cg11927233	cg15880704
	cg02286155	cg13274938
	cg22590032	cg21670987
	cg09222732	cg10192877
	cg10975897	cg06876354
	cg24776142	cg16739178
	cg00094412	cg14333542
	cg10970124	cg09607047
	cg13123009	cg07021906
	cg03957124	cg03218374
	cg18120259	cg07955474
	cg06560379	cg11673687
	cg06012428	cg01798813
	cg03940776	cg04011474
	cg17501210	cg14509967
	cg09697999	cg26800893
	cg08972190	cg10092518
	cg05095590	cg01368219
	cg26804423	cg13276570
	cg24469729	cg25217710
	cg21429551	cg01130991
	cg23068772	cg11261850
	cg04577162	cg22875823
	cg19566658	cg04557677
	cg23261443	cg27470213
	cg22103219	cg22713958
	cg05720226	cg05119988
	cg27269962	cg14780837
	cg25435714	cg18091083
	cg24531955	cg00222799
	cg25230327	cg13708645
	cg21037180	cg11152384
	cg19589396	cg26955383
	cg07471614	cg03500056
	cg26952928	cg09182678
	cg25392060	cg02711608
	cg26610247	cg02286155
	cg26361535	cg04816311
	cg02716826	cg13028635
	cg13591783	cg12593793
	cg14264316	cg23172671
	cg14559176	cg14017402
	cg13781414	cg13139542
	cg19695507	cg14352682
	cg26033520	cg01671681
	cg04126866	cg12001357
	cg16578636	cg02571142
	cg07504977	cg20507228
	cg00547480	cg09491962
	cg00431050	cg21766592
	cg26878209	cg01597398
	cg00244001	cg01526748
	cg00238353
	cg10927968
	cg06603309
	cg02079413
	cg07136133
	cg00220721
	cg21108085
	cg00417304
	cg05648472
	cg11376147
	cg03433986
	cg00574958
	cg17058475
	cg09777883
	cg17260706
	cg26894079
	cg11588197
	cg20600850
	cg22488164
	cg06898549
	cg04407417
	cg03747456
	cg06559575
	cg08640498
	cg05845030
	cg27117792
	cg01511901
	cg19750657
	cg26687842
	cg11650298
	cg19881557
	cg03523676
	cg13097800
	cg26357885
	cg10919522
	cg19998073
	cg00871207
	cg10814005
	cg13511324
	cg25096107
	cg10734665
	cg27184903
	cg06192883
	cg07037944
	cg02119938
	cg07728579
	cg11183227
	cg27614723
	cg00973118
	cg16778405
	cg05063895
	cg09581649
	cg06946797
	cg26663590
	cg01304182
	cg00711896
	cg06207201
	cg09559780
	cg01243823
	cg00863378
	cg10922280
	cg08305942
	cg03159676
	cg02203067
	cg07021906
	cg08443038
	cg08726900
	cg06988336
	cg00441709
	cg09664445
	cg01798813
	cg19217955
	cg22695339
	cg11024682
	cg16611584
	cg25649826
	cg13274938
	cg25616160
	cg13467672
	cg15138339
	cg19618279
	cg08857797
	cg03078551
	cg18219562
	cg27050612
	cg02650017
	cg05778424
	cg24174557
	cg08813944
	cg14020176
	cg21486834
	cg18181703
	cg10508317
	cg27637521
	cg04610187
	cg14870271
	cg11202345
	cg04927537
	cg25178683
	cg17836612
	cg01419914
	cg17054691
	cg19420720
	cg11969813
	cg10937494
	cg07012687
	cg07573872
	cg18608055
	cg23866916
	cg24843003
	cg00994936
	cg12272104
	cg04524040
	cg16466652
	cg07769588
	cg10819350
	cg22898082
	cg13922488
	cg24679890
	cg07682160
	cg13668129
	cg26836479
	cg26470501
	cg27087650
	cg02711608
	cg21766592
	cg11614585
	cg18217136
	cg24403644
	cg08309687
	cg27037013
	cg10192877
	cg27243685
	cg01881899
	cg01176028
	cg06500161
	cg08548559
	cg27115863
	cg06397161
	cg22650271
	cg03318904
	cg09349128
	cg09182678
